# Supplementary material for: Host range and antibiotic resistance dissemination are shaped by distinct survival strategies of conjugative plasmids
Source: Nucleic Acids Res. 2026 Jan 23;54(2):gkaf1479. doi: 10.1093/nar/gkaf1479 (PMC12826799; doi:10.1093/nar/gkaf1479)
Supplement: gkaf1479_Supplemental_Files [file gkaf1479_supplemental_files.zip]

Archive with 5 entries (5 files):
- Ono_etal_Supplementary_materials.doc
- Supplementary_Table_1.xlsx
- Supplementary_Table_2.xlsx
- Supplementary_Table_3.xlsx
- Supplementary_Table_4.xlsx
