# Supplementary material for: Host range and antibiotic resistance dissemination are shaped by distinct survival strategies of conjugative plasmids
Source: Nucleic Acids Res. 2026 Jan 23;54(2):gkaf1479. doi: 10.1093/nar/gkaf1479 (PMC12826799; doi:10.1093/nar/gkaf1479)
Supplement: gkaf1479_Supplemental_Files [file gkaf1479_supplemental_files.zip › Supplementary_Table_1.xlsx]

## Sheet: bhr_enrichment
gene_name	p_value	simpson_index	fdr	MOBQ	MOBF	MOBH	MOBC	MOBP	sum
DUF3085	2.32986e-54	0.480964	1.00324e-50			33		49	82
PAPS_reduct	8.58875e-49	0	1.84916e-45			90			90
Peptidase_S49	1.05784e-47	0	1.13876e-44			103			103
DnaJ_CXXCXGXG	5.15059e-47	0	4.43569e-44			99			99
HTH_37	1.84156e-46	0.054751	1.32162e-43			69		2	71
TraI_2	7.94273e-46	0	4.88591e-43			104			104
HTH_43	9.34698e-46	0	5.03101e-43			70			70
DUF4400	3.72442e-45	0	1.78193e-42			103			103
MobI	1.97459e-44	0	8.50259e-42			101			101
Bac_DNA_binding	2.37463e-44	0	8.52095e-42			68			68
DSPc	2.37463e-44	0	8.52095e-42			68			68
FlhD	5.34726e-44	0	1.77118e-41			70			70
Ter	7.99833e-44	0	2.46006e-41			101			101
DUF1643	1.18867e-43	0	3.19901e-41			67			67
DMT_YdcZ	1.18867e-43	0	3.19901e-41			67			67
UvrD-helicase	1.1951e-41	0	2.85895e-39			93			93
HTH_35	4.52621e-40	0	1.02578e-37			70			70
ALP_N	7.04883e-40	0	1.51761e-37			68			68
Big_3_3	1.02044e-39	0	2.09239e-37			91			91
Thioredoxin_4	1.49624e-39	0.221118	2.92855e-37		10	69			79
DsbC_N	1.91769e-37	0	3.59024e-35			58			58
Toprim_3	3.36894e-37	0.127066	6.04445e-35			82		6	88
MatP	9.8348e-35	0	1.62879e-32			54			54
PHD_4	9.8348e-35	0	1.62879e-32					54	54
KorB	2.39074e-34	0	3.81278e-32			71			71
FlhC	1.57667e-32	0	2.42469e-30			57			57
YfbR-like	4.71736e-32	0	7.00447e-30			50			50
Peptidase_S26	7.89547e-32	0.0227243	1.13326e-29			86		1	87
DUF3150	8.99042e-32	0	1.2488e-29			81			81
CbbQ_C	2.18514e-31	0	2.94038e-29			49			49
RelB	7.45268e-30	0.301065	9.4386e-28			12		53	65
DNA_methylase	1.16623e-25	0.0377219	1.22482e-23			102		2	104
YqaJ	1.51563e-24	0	1.45029e-22			49			49
RadC	6.70608e-24	0.0363512	6.14391e-22			1		53	54
RecT	9.5446e-24	0	8.53551e-22			49			49
N6_Mtase	9.71296e-24	0	8.53551e-22			93			93
DUF4121	1.56571e-23	0	1.34839e-21			37			37
CobT	1.3215e-21	0	9.64472e-20			34			34
DUF1496	6.13598e-21	0	4.3314e-19					52	52
DUF6283	1.87951e-20	0	1.26456e-18			54			54
DUF2997	2.4961e-20	0	1.60421e-18			32			32
DUF1642	2.4961e-20	0	1.60421e-18			32			32
Whirly	2.4961e-20	0	1.60421e-18			32			32
MerR-DNA-bind	4.46904e-20	0.244898	2.82996e-18			60		10	70
KfrA_N	1.06892e-19	0.0540123	6.57537e-18			70		2	72
Histone_HNS	1.58663e-19	0.463829	9.62257e-18			92		53	145
MerT	1.96816e-19	0.250865	1.17707e-17			58		10	68
HMA	4.37028e-19	0.271194	2.50912e-17			57		11	68
HTH_3	5.18107e-19	0.468628	2.93548e-17			29	2	58	89
MerB	6.39588e-19	0.0605469	3.57671e-17			31		1	32
RHS_repeat	5.62667e-18	0	3.02856e-16			38			38
Multi_Drug_Res	2.70617e-17	0.35503	1.40395e-15			80		24	104
DUF5417	1.5419e-16	0	7.90406e-15			26			26
DUF3363	5.48278e-16	0	2.71366e-14			39			39
DndB	8.16491e-16	0.0587695	3.90646e-14			1		32	33
MethyltransfD12	8.16491e-16	0.0587695	3.90646e-14			32		1	33
Pterin_bind	1.66736e-15	0.239198	7.88973e-14			93		15	108
Ribosomal_L28	2.74978e-15	0	1.25963e-13			24			24
SNase	6.99744e-15	0.282325	3.04353e-13			99	19	1	119
TraG-D_C	1.29929e-14	0	5.42585e-13			70			70
HTH_11	1.31047e-14	0	5.42585e-13			25			25
FPP	1.31047e-14	0	5.42585e-13			25			25
VWA	1.85714e-14	0	7.61602e-13			49			49
HNH_2	4.2158e-14	0	1.69656e-12			30			30
Gp49	2.30935e-13	0.054751	8.4992e-12			69		2	71
HTH_23	3.5854e-13	0	1.30837e-11			47			47
Beta-lactamase	7.42926e-13	0	2.68827e-11			41			41
APH_6_hur	1.3679e-12	0.0980975	4.90849e-11			55		3	58
Pyr_redox_2	1.40102e-12	0.167574	4.98577e-11			59		6	65
Transposase_20	1.50459e-12	0.388007	5.26728e-11		10	48		5	63
PRA1	3.47562e-12	0.099723	1.20694e-10			1		18	19
MerE	7.39013e-12	0.172336	2.52555e-10			57		6	63
PEGA	2.97673e-11	0	9.85986e-10			26			26
Lipocalin_2	3.08937e-11	0	1.01548e-09			36			36
HipA_C	5.3575e-11	0	1.73454e-09			19			19
AAA_5	6.26458e-11	0.362812	2.01308e-09		10	32			42
Aminoglyc_resit	1.15151e-10	0.495	3.67288e-09			11		9	20
Metallophos	1.24559e-10	0.362812	3.91497e-09		10	32			42
RNase_T	2.75903e-10	0.272188	8.54704e-09			67		13	80
UvrD_C	3.55699e-10	0	1.08627e-08			26			26
Fer2	5.56065e-10	0	1.68621e-08			37			37
RHH_3	3.61607e-09	0.0907029	1.06649e-07				20	1	21
APH	6.00377e-09	0.266805	1.73505e-07			69		13	82
MbeD_MobD	6.92391e-09	0	1.98762e-07					49	49
HigB-like_toxin	1.06407e-08	0.1609	2.97524e-07			31		3	34
Phage_integrase	1.12112e-08	0.593652	3.11455e-07		9	102	18	57	186
DUF3549	1.63899e-08	0	4.43868e-07			13			13
NERD	2.76645e-08	0	7.44521e-07			33			33
Y2_Tnp	3.27374e-08	0.130926	8.75572e-07			66		5	71
MerR_1	3.81458e-08	0.188366	1.01392e-06			51		6	57
Trypsin	4.66701e-08	0	1.1962e-06			14			14
MbeB_N	5.00099e-08	0	1.27422e-06					47	47
TetR_C_1	6.10632e-08	0.0322494	1.5467e-06			60		1	61
DDE_Tnp_1_4	6.43907e-08	0.324417	1.62144e-06			43		11	54
Terminase_6N	6.63435e-08	0.277778	1.6609e-06		10	2			12
DEDD_Tnp_IS110	1.57895e-07	0.137174	3.84122e-06			50		4	54
AAA_30	1.76993e-07	0.35503	4.28165e-06		10	3			13
LysR_substrate	2.18036e-07	0.481666	5.21591e-06			19		28	47
Caudo_TAP	2.67672e-07	0.297521	6.36792e-06		9	2			11
DUF1173	3.88166e-07	0	9.13357e-06			31			31
Mrr_cat	5.34848e-07	0.0688776	1.2449e-05			2		54	56
NLPC_P60	1.07646e-06	0	2.27217e-05		10				10
Flag1_repress	1.07646e-06	0	2.27217e-05		10				10
Ribonuc_red_sm	1.07646e-06	0	2.27217e-05		10				10
Phage_P22_NinX	1.07646e-06	0	2.27217e-05		10				10
RecA	1.07646e-06	0	2.27217e-05		10				10
5_3_exonuc_N	1.07646e-06	0	2.27217e-05		10				10
gp32	1.07646e-06	0	2.27217e-05		10				10
DNA_pol3_alpha	1.07646e-06	0	2.27217e-05		10				10
DNA_ligase_A_M	1.07646e-06	0	2.27217e-05		10				10
Phage_tail_L	1.07646e-06	0	2.27217e-05		10				10
Phage_min_tail	1.07646e-06	0	2.27217e-05		10				10
Big_2	1.07646e-06	0	2.27217e-05		10				10
Minor_capsid_3	1.07646e-06	0	2.27217e-05		10				10
PCLP	1.07646e-06	0	2.27217e-05		10				10
DUF6651	1.07646e-06	0	2.27217e-05		10				10
Phage_fiber_2	1.07646e-06	0	2.27217e-05		10				10
MutL_C	1.07646e-06	0	2.27217e-05		10				10
HAD_SAK_2	2.23111e-06	0	4.57484e-05			31			31
Transposase_mut	2.42685e-06	0.495868	4.95261e-05		10	12			22
AAA_31	2.46205e-06	0.285809	5.00076e-05			102	20	1	123
Zn_Tnp_IS91	2.78464e-06	0	5.6031e-05			18			18
Ribonuc_red_lgC	4.31506e-06	0	8.33213e-05		9				9
CobT_C	4.31506e-06	0	8.33213e-05		9				9
TMP_3	4.31506e-06	0	8.33213e-05		9				9
DUF2127	4.31506e-06	0	8.33213e-05			9			9
DUF4376	4.31506e-06	0	8.33213e-05		9				9
DUF3672	4.31506e-06	0	8.33213e-05		9				9
Antig_Caf1	4.31506e-06	0	8.33213e-05		9				9
TelA	4.36528e-06	0	8.39147e-05			14			14
TraF	4.67005e-06	0.178731	8.93744e-05		10	101		1	112
Transpeptidase	5.29059e-06	0.396694	9.94816e-05			12		32	44
CoiA	5.68265e-06	0	0.000106389			26			26
TraH	6.28163e-06	0.163948	0.000117094		10	101			111
HicB	7.10829e-06	0	0.000131932					34	34
TraV	8.83314e-06	0.165289	0.000163243		10	100			110
DegT_DnrJ_EryC1	9.16429e-06	0	0.000167921		10				10
NMT1	9.16429e-06	0	0.000167921		10				10
TraL	1.07865e-05	0.169447	0.000196807		10	97			107
TraG_N	1.1565e-05	0.168038	0.000209675		10	98			108
Cation_efflux	1.27946e-05	0.244898	0.000230517			12		2	14
TraE	1.36844e-05	0.165289	0.000243491		10	100			110
BRCT	1.72418e-05	0	0.000303034			8			8
TraC_F_IV	1.89242e-05	0.166805	0.000330499		9	89			98
HTH_1	1.90348e-05	0	0.000330499			39			39
DUF3330	1.90348e-05	0.223537	0.000330499			34		5	39
HNH	1.92222e-05	0	0.000332413			30			30
TniB	2.01091e-05	0.197531	0.000346359			24		3	27
Pkinase	2.83399e-05	0	0.000482338			24			24
TerY_C	3.39263e-05	0	0.000575144			25			25
TraK	3.82683e-05	0.168038	0.000641126		10	98			108
Ni_hydr_CYTB	3.84139e-05	0.142012	0.000641126			12		1	13
AAA_16	4.25744e-05	0	0.000678616		10				10
AAA_23	4.25744e-05	0	0.000678616		10				10
TerB	4.28666e-05	0	0.000678616			25			25
TerD	4.28666e-05	0	0.000678616			25			25
C-C_Bond_Lyase	4.28666e-05	0	0.000678616			25			25
PRTase_1	4.28666e-05	0	0.000678616			25			25
S6PP	4.28666e-05	0	0.000678616			25			25
PRTase_2	4.28666e-05	0	0.000678616			25			25
TerC	4.28666e-05	0	0.000678616			25			25
PemK_toxin	5.67223e-05	0.0407986	0.00089141			1		47	48
DUF4236	6.36068e-05	0	0.000969983			24			24
TrbI	7.9789e-05	0.598725	0.00119711		10	97	17	54	178
PP2C_2	8.57677e-05	0	0.00127791			24			24
ATPgrasp_Ter	8.57677e-05	0	0.00127791			24			24
MFS_1	9.18635e-05	0.0739645	0.00136401			75		3	78
EAL	9.64872e-05	0.0302959	0.00142775			64		1	65
DUF4942	0.000118932	0.472958	0.00173601			33		53	86
NicO	0.000130583	0	0.00189962			11			11
vWA-TerF-like	0.000167695	0	0.00239104			25			25
DUF5676	0.000272658	0	0.00366896			6			6
Fez1	0.000272658	0	0.00366896			6			6
HhH-GPD	0.000323391	0	0.00427154			11			11
DUF2293	0.000323391	0	0.00427154			11			11
MerC	0.000327404	0.411357	0.00431132			27		11	38
MobC	0.000467641	0	0.00604704					50	50
AAA	0.000591981	0	0.00758651			33			33
TniQ	0.000793869	0.260355	0.00999532			11		2	13
Antibiotic_NAT	0.00086091	0.244898	0.0106525			24		4	28
Cpn60_TCP1	0.00101175	0	0.0124119			19			19
HTH_24	0.00103745	0	0.0126552			16			16
Arr-ms	0.00103745	0.429688	0.0126552			11		5	16
Thioredoxin_2	0.00106458	0.478096	0.0129129			34		52	86
Sulfate_transp	0.00106212	0	0.0129129			12			12
YCII	0.00107913	0	0.0130526			5			5
YafQ_toxin	0.00111981	0	0.013469			9			9
ROS_MUCR	0.00111981	0	0.013469					9	9
DDE_Tnp_1	0.00125237	0.472318	0.0150215			42		26	68
DUF4145	0.00186586	0	0.0220121		10				10
Tn7_TnsA-like_N	0.00191791	0	0.0225028			12			12
ACT	0.00191791	0	0.0225028			12			12
StbA	0.00208309	0.472958	0.0243744			33		53	86
FmrO	0.00253755	0.265928	0.0290604			16		3	19
Peptidase_A8	0.00313429	0.21875	0.0357991			7		1	8
Maf_flag10_N	0.00351792	0	0.039966			10			10
Topoisom_bac	0.00390929	0	0.0434971			70			70
PhageMin_Tail	0.00425757	0.5	0.0466491			2		2	4
AlbA_2	0.00425757	0	0.0466491			4			4
TnsD	0.00425757	0	0.0466491			4			4
LZ3wCH	0.00425757	0	0.0466491			4			4
Myf5	0.00425757	0	0.0466491			4			4
HypA	0.00470016	0.444444	0.0512377			4		2	6
CaMKII_AD	0.00470016	0.277778	0.0512377			5		1	6
DUF4440	0.00511148	0	0.0554408			5			5
TraU	0.00612483	0.19193	0.0643257		10	83			93
DSBA	0.00799997	0	0.0832074			32			32
P-loop_TraG	0.00842622	0	0.0874296				20		20
Fe-ADH	0.00845481	0	0.0875154			7			7
ABM	0.00893176	0	0.09201			12			12
Trns_repr_metal	0.0100297	0.142012	0.102341			12		1	13
EptA_B_N	0.0100297	0	0.102341			13			13
TrbC_Ftype	0.0103541	0.19193	0.105401		10	83			93
DUF5983	0.0105312	0.0416478	0.106952			1		46	47
DDE_Tnp_IS1	0.0109534	0.462577	0.110977			47	1	24	72
adh_short	0.0110868	0	0.111542			6			6
DUF772	0.0110868	0.444444	0.111542			2		4	6
GrpB	0.0110868	0	0.111542			6			6
DUF6016	0.0115839	0	0.116			8			8
Cpn10	0.0120477	0	0.120027			19			19
Acetyltransf_8	0.0120696	0.389838	0.120027			36		13	49
Glt_symporter	0.0134433	0	0.13338			10			10
Phenol_Hydrox	0.0167452	0	0.159272			3			3
FAD_binding_2	0.0167452	0	0.159272			3			3
DUF4263	0.0167452	0	0.159272			3			3
DivIC	0.0167452	0	0.159272				3		3
DUF903	0.0167452	0	0.159272					3	3
Fer4_9	0.0167452	0	0.159272			3			3
DUF3143	0.0167452	0	0.159272			3			3
TPR_14	0.0169713	0.5	0.160966			2	2		4
Lactamase_B	0.0202272	0.204142	0.191005			23		3	26
DUF5431	0.0218258	0	0.20565			6			6
NOV_C	0.0306549	0.5	0.278481			4		4	8
Acetyltransf_1	0.0356787	0.359862	0.323437			39		12	51
Rce1-like	0.0362007	0	0.327479					34	34
ADH_N	0.0387847	0.18	0.349386			9		1	10
Aldolase_II	0.040691	0.5	0.364273			2		2	4
HTH_18	0.0445285	0.408163	0.390508		10	4			14
TraN	0.0507843	0.151142	0.443564		7	78			85
UvrB_inter	0.0542083	0	0.471557			3			3
tRNA_Me_trans_C	0.0542083	0	0.471557					3	3
AAA_18	0.054425	0.444444	0.472488			8		4	12
UPF0122	0.0577119	0.489796	0.497015			4		3	7
SMC_N	0.0577119	0	0.497015			7			7
DDE_Tnp_Tn3	0.0637404	0.518839	0.511233			66	19	17	102
BPD_transp_2	0.0656553	0	0.511233			2			2
Phage_GPD	0.0656553	0	0.511233			2			2
GPW_gp25	0.0656553	0	0.511233			2			2
T6SS_HCP	0.0656553	0	0.511233					2	2
Phage_portal	0.0656553	0	0.511233			2			2
RrnaAD	0.0622892	0	0.511233			13			13
CT_A_B	0.0656553	0	0.511233			2			2
DUF6694	0.0656553	0	0.511233			2			2
Cnn_1N	0.0656553	0	0.511233			2			2
ABC2_membrane_2	0.0656553	0	0.511233					2	2
IlvN	0.0656553	0	0.511233					2	2
Polysacc_synt_C	0.0656553	0	0.511233					2	2
Amidase	0.0656553	0	0.511233			2			2
Integrase_2	0.0656553	0	0.511233			2			2
PBECR5	0.0656553	0	0.511233					2	2
Baseplate_J	0.0656553	0	0.511233			2			2
PTS-HPr	0.0656553	0	0.511233					2	2
Phage_tube	0.0656553	0	0.511233			2			2
Phage_sheath_1	0.0656553	0	0.511233			2			2
DUF3751	0.0656553	0	0.511233			2			2
Tail_P2_I	0.0656553	0	0.511233			2			2
Phage_spike	0.0656553	0	0.511233			2			2
Phage_tail_S	0.0656553	0	0.511233			2			2
P2_Phage_GpR	0.0656553	0	0.511233			2			2
Spore_III_AB	0.0656553	0	0.511233			2			2
Phage_holin_3_2	0.0656553	0	0.511233			2			2
Phage_tail_X	0.0656553	0	0.511233			2			2
Phage_GPL	0.0656553	0	0.511233			2			2
Phage_term_smal	0.0656553	0	0.511233			2			2
Phage_cap_P2	0.0656553	0	0.511233			2			2
Phage_GPO	0.0656553	0	0.511233			2			2
Phage_GPA	0.0656553	0	0.511233			2			2
DUF5405	0.0656553	0	0.511233			2			2
DUF2732	0.0656553	0	0.511233			2			2
Phage_Cox	0.0656553	0	0.511233			2			2
Ogr_Delta	0.0656553	0	0.511233			2			2
Phage_P2_GpU	0.0656553	0	0.511233			2			2
Phage_P2_GpE	0.0656553	0	0.511233			2			2
Phage_TAC_7	0.0656553	0	0.511233			2			2
DUF6468	0.0656553	0	0.511233					2	2
CopG_antitoxin	0.0656553	0	0.511233					2	2
Mor	0.0656553	0	0.511233					2	2
Mu-like_gpT	0.0656553	0	0.511233					2	2
DUF3950	0.0656553	0	0.511233					2	2
Rotamase_3	0.0656553	0	0.511233					2	2
Enoyl_reductase	0.0656553	0	0.511233					2	2
DUF4165	0.0656553	0	0.511233			2			2
Phage_holin_2_1	0.0656553	0	0.511233			2			2
U-box	0.0656553	0	0.511233			2			2
HalX	0.0656553	0	0.511233			2			2
Resolvase	0.0726213	0.560666	0.557411		10	90	19	26	145
OMP_b-brl	0.0760807	0	0.568756			4			4
CAT	0.0787267	0.255	0.587517			17		3	20
Usp	0.0870754	0	0.647576			12			12
PRAI	0.0912274	0.197531	0.6738			16		2	18
DeoRC	0.0994493	0.433884	0.730766			7		15	22
IstB_IS21	0.105243	0.615226	0.772018		9	29	14	2	54
MCPsignal	0.10605	0.32	0.776621			2		8	10
Thioredoxin	0.110064	0	0.795192			3			3
DUF3422	0.110064	0	0.795192			3			3
DUF488	0.110064	0	0.795192			3			3
Acetyltransf_3	0.110064	0	0.795192			3			3
GSH_synth_ATP	0.110064	0	0.795192			3			3
HEPN_Apea	0.110064	0	0.795192			3			3
CutA1	0.128092	0	0.869977			14			14
CorA	0.135673	0	0.915685			5			5
Hexapep	0.137478	0.489796	0.926414			8		6	14
DUF2207	0.141671	0	0.950211					18	18
HTH_56	1	1	1						0
TpcC	1	1	1						0
TcpE	1	1	1						0
Glucosaminidase	1	1	1						0
YdjM	1	1	1						0
DUF4417	1	1	1						0
Amidoligase_2	1	1	1						0
PDDEXK_2	1	1	1						0
GTP_EFTU	0.163475	0	1			2			2
zf-trcl	1	1	1						0
DUF6371	1	1	1						0
FAD_binding_7	1	1	1						0
DUF5424	1	1	1						0
SH3_13	1	1	1						0
DnaA_N	1	1	1						0
DUF2811	1	1	1						0
P5-ATPase	1	1	1						0
DUF16	1	1	1						0
DUF3895	1	1	1						0
DUF3967	1	1	1						0
RepA_N	1	1	1						0
TraB_PrgY_gumN	1	1	1						0
Gram_pos_anchor	1	1	1						0
GbpC	1	1	1						0
PrgU	1	1	1						0
Maff2	1	1	1						0
PrgI	1	1	1						0
Phage_lysozyme2	1	1	1						0
Nuf2_DHR10-like	1	1	1						0
ATG16	1	1	1						0
DUF3801	1	1	1						0
ArdcN	1	1	1						0
DpnD-PcfM	1	1	1						0
SSB	0.939935	0.517012	1			48	2	54	104
Glucos_trans_II	1	1	1						0
DUF6568	1	1	1						0
Fst_toxin	1	1	1						0
Vut_1	1	1	1						0
DUF807	1	1	1						0
DUF762	1	1	1						0
Tox-HDC	1	1	1						0
LPAM_1	0.300481	0.095	1			1	19		20
Beta-lactamase2	0.201369	0.651626	1			34	20	31	85
DDE_Tnp_IS240	0.546414	0.339801	1			83		23	106
YdfZ	1	1	1						0
LprI	1	1	1						0
HD_4	1	1	1						0
DUF4392	1	1	1						0
Dam	1	1	1						0
DUF4366	1	1	1						0
AAA_28	1	1	1						0
DHFR_1	0.440268	0.202449	1			31		4	35
Thymidylat_synt	1	1	1						0
PRA-PH	1	1	1						0
Band_7	0.845716	0	1		10				10
DUF4365	1	1	1						0
HNH_3	1	1	1						0
HTH_19	1	0	1					3	3
YafO_toxin	1	1	1						0
rve	0.28929	0.519788	1		9	52	14	4	79
GP38	1	1	1						0
Peptidase_S74	1	1	1						0
Phage-tail_3	1	1	1						0
Phage_prot_Gp6	1	1	1						0
PKD_4	0.256628	0	1			1			1
AbrB_C	1	1	1						0
MMM1	1	1	1						0
T4SS_pilin	1	1	1						0
DnaB_2	1	1	1						0
Synaptobrevin	1	1	1						0
dsDNA_bind	1	1	1						0
SAF	1	1	1						0
CARDB	1	1	1						0
RapH_N	1	1	1						0
AbiGii_2	1	1	1						0
Uma2	1	1	1						0
DUF3723	1	1	1						0
DUF4024	1	1	1						0
NTNH_C	1	1	1						0
DUF6556	1	1	1						0
SLH	1	1	1						0
HTH_26	1	1	1						0
Endotoxin_M	1	1	1						0
Aldedh	0.4476	0	1			1			1
VF530	1	1	1						0
ThiF	1	0	1			1			1
ThiG	1	1	1						0
ThiS	1	1	1						0
DAO	1	1	1						0
Methyltransf_12	1	1	1						0
PMSR	1	1	1						0
DDE_Tnp_1_5	0.57879	0.510381	1			21	2	11	34
RelA_SpoT	1	1	1						0
TPR_1	1	1	1						0
L_lactis_RepB_C	1	1	1						0
HamA	1	1	1						0
SAVED	1	1	1						0
DUF2235	1	1	1						0
HD	1	1	1						0
Tyrosinase	1	1	1						0
SCO1-SenC	1	1	1						0
Trypsin_2	0.4476	0	1			1			1
GDE_N_bis	1	1	1						0
Usg	1	1	1						0
DUF982	1	1	1						0
Trans_reg_C	0.722631	0	1			3			3
Fic_N	1	1	1						0
FAA_hydrolase	1	1	1						0
CMD	0.179436	0	1			3			3
Glyoxalase	0.422922	0.165289	1			10		1	11
Peripla_BP_6	1	1	1						0
PEPcase	1	1	1						0
Acyl-CoA_dh_N	1	1	1						0
3HCDH_N	1	1	1						0
ETF_QO	1	1	1						0
CoA_transf_3	1	1	1						0
ETF	1	1	1						0
ETF_alpha	1	1	1						0
Oxidored_FMN	0.163475	0	1			2			2
DUF3991	1	1	1						0
DUF1419	1	1	1						0
DUF2958	1	1	1						0
DUF736	1	1	1						0
WGR	1	1	1						0
Glyco_hydro_3_C	1	1	1						0
T3SS_SCTL	1	1	1						0
Pectate_lyase	1	1	1						0
DUF4334	1	1	1						0
Peripla_BP_4	1	1	1						0
adh_short_C2	0.272743	0	1			2			2
Flavin_Reduct	1	1	1						0
Bac_luciferase	1	1	1						0
GFA	1	1	1						0
DHBP_synthase	1	1	1						0
Phage_rep_O	1	1	1						0
TraC	1	1	1						0
PGA_cap	1	1	1						0
SBP_bac_3	1	0	1			2			2
HTH_25	1	1	1						0
DUF3606	1	1	1						0
DUF5372	1	1	1						0
Phasin_2	1	1	1						0
TraH_2	1	1	1						0
LRR_8	1	1	1						0
T6SS_TssF	1	1	1						0
VipB	1	1	1						0
T6SS_VipA	1	1	1						0
ImpA_N	1	1	1						0
Rnk_N	1	1	1						0
T6SS_VasE	1	1	1						0
T6SS_FHA_C	1	1	1						0
DotU	1	1	1						0
IcmF-related_N	1	1	1						0
SIR2_2	0.4476	0	1			1			1
Peptidase_C48	1	1	1						0
DUF269	1	1	1						0
Oxidored_nitro	1	1	1						0
Fer4_NifH	1	1	1						0
AdoMet_dc	1	1	1						0
SnoaL_4	1	1	1						0
Fer4_15	1	1	1						0
p450	1	1	1						0
Sigma54_DBD	1	1	1						0
Y1_Tnp	1	0	1		10				10
Fe-S_biosyn	1	1	1						0
Aminotran_5	1	1	1						0
NifW	1	1	1						0
Fer4	1	1	1						0
NifZ	1	1	1						0
NifT	1	1	1						0
APS_kinase	1	1	1						0
DUF4096	0.38143	0	1			3			3
DDE_Tnp_IS1595	0.256628	0	1			1			1
polyprenyl_synt	1	1	1						0
Terpene_syn_C_2	1	1	1						0
SQHop_cyclase_C	1	1	1						0
Rop-like	1	1	1						0
NifQ	1	1	1						0
Methyltransf_21	1	1	1						0
NodS	1	1	1						0
cNMP_binding	0.256628	0	1			1			1
FixS	1	1	1						0
FixH	1	1	1						0
Fer4_18	1	1	1						0
AlaDh_PNT_N	1	1	1						0
Fer4_6	1	1	1						0
NodA	1	1	1						0
tRNA_edit	1	1	1						0
Pribosyltran	1	1	1						0
NTP_transf_5	1	1	1						0
Pribosyltran_N	1	1	1						0
Autoind_synth	1	1	1						0
RepB	1	1	1						0
RP-C	1	1	1						0
Arm-DNA-bind_3	1	1	1						0
NAD_binding_1	1	1	1						0
Ring_hydroxyl_A	1	1	1						0
Ring_hydroxyl_B	1	1	1						0
OmpW	1	1	1						0
HxlR	1	1	1						0
GST_N_2	1	1	1						0
HMGL-like	1	1	1						0
AcetDehyd-dimer	1	1	1						0
FAD_binding_3	1	1	1						0
DUF4113	1	0	1					2	2
Bac_RepA_C	1	1	1						0
T4SS_CagC	1	1	1						0
DUF5082	1	1	1						0
DUF6770	1	1	1						0
YLATT	1	1	1						0
Caa3_CtaG	1	1	1						0
DUF6782	1	1	1						0
Hol_Tox	1	1	1						0
SMI1_KNR4	1	1	1						0
NMN_transporter	1	1	1						0
Cna_B	1	1	1						0
PsbP_2	1	1	1						0
Phage_pRha	1	1	1						0
Portal_Gp20	1	1	1						0
ddrB-ParB	1	1	1						0
DarA_N	1	1	1						0
LydB	1	1	1						0
Phage_holin_3_3	1	1	1						0
tRNA-synt_1c	1	1	1						0
DUF2345	1	1	1						0
CortBP2	1	1	1						0
RecA_dep_nuc	0.256628	0	1			1			1
DUF4406	1	1	1						0
zf-C4_ClpX	1	1	1						0
DUF4752	1	1	1						0
DUF968	1	1	1						0
bZIP_1	1	1	1						0
dUTPase	1	1	1						0
ERM_helical	1	1	1						0
VRR_NUC	1	1	1						0
CHAP	1	1	1						0
DUF2786	1	1	1						0
Glyco_transf_17	1	1	1						0
Virul_fac_BrkB	1	1	1						0
SpoVIF	1	1	1						0
IL3	1	1	1						0
Proton_antipo_N	1	1	1						0
Herpes_ori_bp	1	1	1						0
LtuB	1	1	1						0
Telomere_res	1	1	1						0
Phage_antiter_Q	1	1	1						0
Terminase_4	1	1	1						0
TerL_nuclease	1	1	1						0
Phage_connect_1	1	1	1						0
Phage_H_T_join	1	1	1						0
HK97-gp10_like	1	1	1						0
Phage_TTP_13	1	1	1						0
Phage_TAC_14	1	1	1						0
DUF3784	1	1	1						0
Lambda_tail_I	1	1	1						0
DUF1983	1	1	1						0
Erythro_esteras	0.256628	0	1			1			1
MazE_antitoxin	0.457288	0.170879	1			5		48	53
ParB	0.165678	0.342653	1		9	32			41
Mob_Pre	1	1	1						0
Rep_2	1	1	1						0
DUF4306	1	1	1						0
FAD-oxidase_C	1	1	1						0
DUF5808	1	1	1						0
DUF917	1	1	1						0
Hydant_A_N	1	1	1						0
DUF1659	1	1	1						0
DUF2922	1	1	1						0
YvrJ	1	1	1						0
Peptidase_M15_4	1	1	1						0
Acyl-CoA_dh_2	1	1	1						0
XylR_N	1	1	1						0
Abhydrolase_2	1	1	1						0
IMS_C	1	1	1						0
IMS_HHH	1	1	1						0
DUF2089	1	1	1						0
Bacteriocin_IIi	1	1	1						0
bPH_2	1	1	1						0
DUF4064	1	1	1						0
DUF6750	0.221303	0	1					54	54
T4BSS_DotH_IcmK	0.348864	0	1					53	53
T4BSS_DotI_IcmL	0.263052	0	1					54	54
LPD7	0.712345	0	1					52	52
T4SS_TraI	0.263052	0	1					54	54
DotD	0.185902	0	1					54	54
Chlam_vir	1	1	1						0
DUF5597	1	1	1						0
UPF0137	1	1	1						0
DUF536	1	1	1						0
OMPdecase	1	1	1						0
Peptidase_M56	1	1	1						0
Penicillinase_R	1	1	1						0
Cad	1	1	1						0
DUF3278	1	1	1						0
Bacteriocin_IIc	1	1	1						0
LytTR	1	1	1						0
HATPase_c_5	1	1	1						0
ADPrib_exo_Tox	1	1	1						0
Stap_Strp_tox_C	1	1	1						0
E2F_TDP	1	1	1						0
NCE101	1	1	1						0
Rep_1	1	1	1						0
ApbE	1	1	1						0
PAS_10	1	1	1						0
DDE_Tnp_1_3	1	1	1						0
Glyco_hydro_32N	0.256628	0	1			1			1
YfbU	1	1	1						0
ParE-like_toxin	1	1	1						0
Flavodoxin_NdrI	1	1	1						0
DMRL_synthase	1	1	1						0
Creatinase_N	1	1	1						0
Glyco_transf_8	1	1	1						0
Ribosomal_L12	1	1	1						0
HAD_2	1	1	1						0
LacAB_rpiB	1	1	1						0
PfkB	1	0	1			1			1
DeoC	1	1	1						0
PTS_EIIC	0.256628	0	1			1			1
Glyco_hydro_1	1	1	1						0
DUF3884	1	1	1						0
Aldose_epim	1	1	1						0
rve_2	1	1	1						0
DUF5839	1	1	1						0
YoeB_toxin	1	1	1						0
Sugar-bind	1	1	1						0
malic	1	1	1						0
2HCT	1	1	1						0
Citrate_ly_lig	1	1	1						0
ACP	1	1	1						0
HpcH_HpaI	1	1	1						0
CitF	1	1	1						0
CitX	1	1	1						0
CitG	1	1	1						0
DUF2339	1	1	1						0
DUF2130	1	1	1						0
AhpC-TSA	1	1	1						0
Pro_isomerase	1	1	1						0
PHP	1	1	1						0
SBP_bac_6	1	1	1						0
Phosphodiest	1	1	1						0
DUF1906	1	1	1						0
Pantoate_transf	1	1	1						0
Pantoate_ligase	1	1	1						0
Asp_decarbox	1	1	1						0
HTH_38	0.503561	0	1			8			8
PTS_EIIA_1	1	1	1						0
NanE	1	1	1						0
HTH_6	1	1	1						0
Ribul_P_3_epim	1	1	1						0
UPF0047	1	1	1						0
PTS_IIB	0.256628	0	1			1			1
EIIC-GAT	0.256628	0	1			1			1
PTS_EIIA_2	0.256628	0	1			1			1
Bacteriocin_IId	1	1	1						0
AbiEii	0.256628	0	1			1			1
Toprim_2	1	1	1						0
DUF5406	1	1	1						0
DUF3701	0.767351	0.304498	1			2	14	1	17
DDE_Tnp_1_6	0.661988	0.37037	1			2	14	2	18
MSP1_C	1	1	1						0
Antitox_RHH	1	1	1						0
BrnT_toxin	1	1	1						0
DUF2312	1	1	1						0
DUF4434	1	1	1						0
NfrA_C	1	1	1						0
Glyco_trans_2_3	1	1	1						0
Epimerase_2	0.256628	0	1			1			1
Sugar_tr	0.722631	0	1			3			3
HTH_45	1	1	1						0
HHH_2	1	1	1						0
CcmD	1	1	1						0
TPR_15	1	1	1						0
BiPBP_C	1	1	1						0
ALF	1	1	1						0
DUF3927	1	1	1						0
RNase_H	1	1	1						0
Mod_r	1	1	1						0
Tannase	1	1	1						0
DUF2840	1	1	1						0
DUF6012	0.238243	0	1			21			21
DUF6573	1	1	1						0
Acetyltransf_14	1	1	1						0
HHA	0.637875	0.46728	1			32		54	86
DUF2683	1	1	1						0
F420_oxidored	1	1	1						0
Fucose_iso_C	1	1	1						0
F_bP_aldolase	1	1	1						0
PALP	1	1	1						0
TetR_C_27	1	1	1						0
AAA_22	0.862045	0	1			12			12
AAA_7	0.39431	0	1		10				10
EF-G-binding_N	1	1	1						0
GyrI-like	1	1	1						0
MT0933_antitox	1	1	1						0
Cons_hypoth698	1	1	1						0
DUF1307	1	1	1						0
YesK	1	1	1						0
TrmB	1	1	1						0
ABHD18	1	1	1						0
pXO2-34	1	1	1						0
DUF5411	1	1	1						0
RcpC	1	1	1						0
DUF4320	1	1	1						0
Fur_reg_FbpA	1	1	1						0
Lysozyme_like	1	1	1						0
OmpH	1	1	1						0
DUF5513	1	1	1						0
MobL	1	1	1						0
DUF5514	1	1	1						0
DUF5511	1	1	1						0
LPD25	1	1	1						0
Phage_int_SAM_4	1	1	1						0
pXO2-72	1	1	1						0
YolD	1	1	1						0
Mga	1	1	1						0
PRD	1	1	1						0
HTH_Mga	1	1	1						0
HisK_N	1	1	1						0
ETX_MTX2	1	1	1						0
Mur_ligase_M	1	1	1						0
Caps_synth_CapC	1	1	1						0
G_glu_transpept	1	1	1						0
DUF1093	1	1	1						0
2-thiour_desulf	1	1	1						0
YbjQ_1	1	1	1						0
Amidase_3	1	1	1						0
PriCT_1	1	1	1						0
Hfq	1	1	1						0
Cas_NE0113	1	1	1						0
DUF5512	1	1	1						0
EI24	1	1	1						0
DUF5415	1	1	1						0
DUF983	1	1	1						0
DUF5592	1	1	1						0
TetR_C_8	1	1	1						0
Ser_hydrolase	1	1	1						0
Vps5	1	1	1						0
NAD_binding_9	1	1	1						0
AA_synth	1	1	1						0
NIPSNAP	1	1	1						0
SBP_bac_1	1	1	1						0
Bac_rhamnosid6H	1	1	1						0
MaoC_dehydratas	1	1	1						0
CPSase_L_D2	1	1	1						0
Carboxyl_trans	1	1	1						0
Acyl-CoA_dh_1	1	1	1						0
ParD_antitoxin	0.4476	0	1					1	1
Arabinose_bd	1	1	1						0
Thiolase_N	1	1	1						0
E1_dh	1	1	1						0
Transket_pyr	1	1	1						0
2-oxoacid_dh	1	1	1						0
GtrA	1	1	1						0
RraA-like	1	1	1						0
GDPD	1	1	1						0
Bmp	1	1	1						0
Acylphosphatase	1	1	1						0
OpuAC	1	1	1						0
ILVD_EDD	1	1	1						0
RbsD_FucU	1	1	1						0
DUF4010	1	1	1						0
BKACE	1	1	1						0
ATP-grasp_5	1	1	1						0
ECH_1	1	1	1						0
Abhydrolase_3	1	1	1						0
DUF3520	1	1	1						0
AAA_33	1	1	1						0
SSF	1	1	1						0
sCache_2	1	1	1						0
HTH_IclR	1	1	1						0
Amidohydro_2	1	1	1						0
D-ser_dehydrat	1	1	1						0
AstE_AspA	1	1	1						0
LamB_YcsF	1	1	1						0
CT_C_D	1	1	1						0
Biotin_lipoyl	1	1	1						0
GMC_oxred_C	1	1	1						0
PPK2	1	1	1						0
Pyrid_ox_like	1	1	1						0
2OG-FeII_Oxy_2	1	1	1						0
Ribosomal_S21	1	1	1						0
Cadherin_4	1	1	1						0
TetR_C_29	1	1	1						0
DctQ	1	1	1						0
DctM	1	1	1						0
DctP	1	1	1						0
Shikimate_dh_N	1	0	1			1			1
Trehalose_PPase	1	1	1						0
MMPL	1	1	1						0
TetR_C_35	1	1	1						0
SCP2	1	1	1						0
DUF4872	1	1	1						0
Transglut_core	1	1	1						0
Metal_hydrol	1	1	1						0
Hydrolase_4	0.214558	0	1			4			4
TetR_C_20	1	1	1						0
DUF5797	1	1	1						0
EccE	1	1	1						0
YukD	1	1	1						0
ESX-1_EspG	1	1	1						0
WXG100	1	1	1						0
PPE	1	1	1						0
PE	1	1	1						0
T7SS_ESX1_EccB	1	1	1						0
PSK_trans_fac	1	1	1						0
DUF6036	1	1	1						0
Whib	1	1	1						0
HA	1	1	1						0
DUF2710	1	1	1						0
T7SS_ESX_EspC	1	1	1						0
YbaB_DNA_bd	1	1	1						0
DUF4226	1	1	1						0
DUF2637	1	1	1						0
zf-CHC2	1	1	1						0
MLTR_LBD	1	1	1						0
DUF4192	1	1	1						0
SlyX	1	1	1						0
HAP1_N	1	1	1						0
KorB_C	0.256628	0	1					1	1
OmpA	0.256628	0	1					1	1
FOXP-CC	1	1	1						0
YopX	1	1	1						0
ORC4_C	1	1	1						0
DUF3755	1	1	1						0
DUF3299	1	1	1						0
Pyridox_oxase_2	1	1	1						0
SnoaL_2	1	1	1						0
HEPN_SAV2148	1	1	1						0
DUF5060	1	1	1						0
Dak2	0.607366	0	1					2	2
Dak1	0.649894	0	1					2	2
DUF2291	1	1	1						0
PGDH_C	1	1	1						0
TIM	1	1	1						0
SBD_N	0.272743	0.5	1			1		1	2
RuBisCO_large	1	1	1						0
DUF892	1	1	1						0
NrsF	1	1	1						0
Curlin_rpt	1	1	1						0
COX1	1	1	1						0
ChaC	1	1	1						0
HWE_HK	1	1	1						0
GXWXG	1	1	1						0
Metallophos_2	1	1	1						0
DUF1206	1	1	1						0
Peripla_BP_1	1	1	1						0
Glyco_hydro_15	1	1	1						0
ZinT	1	1	1						0
DUF1217	1	1	1						0
EF-hand_7	1	1	1						0
Flg_bbr_C	1	1	1						0
Flagellin_N	1	1	1						0
DnaT_2	1	1	1						0
DUF6502	1	1	1						0
DUF5666	1	1	1						0
Amdase	1	1	1						0
AsnC_trans_reg	1	1	1						0
Aminotran_3	1	1	1						0
DUF4112	1	1	1						0
ThuA	1	1	1						0
PAS_3	1	1	1						0
MR_MLE_C	1	1	1						0
DUF763	1	1	1						0
LPG_synthase_TM	1	1	1						0
Exo_endo_phos	1	1	1						0
VapB_antitoxin	1	1	1						0
Glyco_hydro_77	1	1	1						0
Alpha-amylase	1	1	1						0
HAMP	1	1	1						0
TPP_enzyme_N	1	1	1						0
GlgE_dom_N_S	1	1	1						0
ChapFlgA_N	1	1	1						0
DUF900	1	1	1						0
Glyco_hydro_28	1	1	1						0
Glyco_hydro_88	1	1	1						0
Alpha_L_fucos	1	1	1						0
2CSK_N	1	1	1						0
Hepar_II_III	0.256628	0	1			1			1
DUF2264	1	1	1						0
HIT	1	1	1						0
PAS_7	1	1	1						0
DUF2934	1	1	1						0
HPP	1	1	1						0
Acetyltransf_18	1	1	1						0
Cupin_3	1	1	1						0
Iso_dh	1	1	1						0
Fer2_4	1	1	1						0
FAD_binding_6	1	1	1						0
Pro_racemase	1	1	1						0
DMSP_lyase	1	1	1						0
P5CR_dimer	1	1	1						0
DUF4142	1	1	1						0
Cupredoxin_1	1	1	1						0
Tad	1	1	1						0
TadE	1	1	1						0
Ldh_2	1	1	1						0
DUF5086	1	1	1						0
NMT1_2	1	1	1						0
ACPS	1	1	1						0
Lys_Orn_oxgnase	1	1	1						0
MbtH	1	1	1						0
FhuF	1	1	1						0
YkuD	1	1	1						0
DUF6030	1	1	1						0
Glyco_hydro_38N	1	1	1						0
DUF4062	1	1	1						0
Lactococcin_972	1	1	1						0
DUF1430	1	1	1						0
DUF3324	1	1	1						0
DUF5505	1	1	1						0
DUF4199	1	1	1						0
PrlF_antitoxin	1	0	1			1			1
Pex19	1	1	1						0
TAL_effector	1	1	1						0
YihI	1	1	1						0
DUF2963	1	1	1						0
DUF1010	0.150797	0.265928	1			16		3	19
Pentapeptide	0.200249	0.561983	1	1		4		6	11
Crp	1	1	1						0
Turandot	1	1	1						0
TrfA	0.256628	0	1					1	1
LPD1	1	1	1						0
HATPase_c_3	1	1	1						0
DUF4031	1	1	1						0
RecJ_OB	1	1	1						0
PDZ_2	1	1	1						0
DNA_pol3_beta	1	1	1						0
Prok_Ub	1	1	1						0
Prok-E2_D	1	1	1						0
Prok-JAB	1	1	1						0
Helicase_C	1	1	1						0
PDDEXK_1	1	1	1						0
DsbC	0.4476	0	1			1			1
PLC-beta_C	1	1	1						0
AHH	1	1	1						0
DUF1629	1	1	1						0
Rv2179c-like	1	1	1						0
DUF305	0.845716	0	1			10			10
DUF326	1	1	1						0
SnoaL_3	1	1	1						0
Cytochrome_CBB3	1	1	1						0
DUF1289	1	1	1						0
MASE1	1	1	1						0
DUF6602	1	1	1						0
Ank_2	1	1	1						0
YukC	1	1	1						0
MtrG	1	1	1						0
DUF3923	1	1	1						0
ComC	1	1	1						0
HXXEE	1	1	1						0
Peptidase_S41	1	1	1						0
DASH_Spc34	1	1	1						0
Nterm_IS4	0.256628	0	1			1			1
YadA_head	1	1	1						0
Shugoshin_N	1	1	1						0
CesT	1	1	1						0
YopE_N	1	1	1						0
Peptidase_C58	1	1	1						0
LRR_4	1	1	1						0
YopD	1	1	1						0
LcrG	1	1	1						0
LcrR	1	1	1						0
Type_III_YscX	1	1	1						0
TyeA	1	1	1						0
YscO	1	1	1						0
Flg_hook	1	1	1						0
YscW	1	1	1						0
DUF5463	1	1	1						0
Yop-YscD_ppl	1	1	1						0
T3SS_needle_E	1	1	1						0
Type_III_YscG	1	1	1						0
T3SS_needle_reg	1	1	1						0
YscK	1	1	1						0
FliH	1	1	1						0
YopH_N	1	1	1						0
Rac1	1	1	1						0
UBA2_C	1	1	1						0
DUF3426	1	1	1						0
Activator-TraM	0.256628	0	1					1	1
OsmC	0.163475	0	1			2			2
Lact-deh-memb	0.256628	0	1			1			1
HigB_toxin	1	0	1			1			1
Lactamase_B_2	0.4476	0	1			1			1
SnoaL	0.256628	0	1			1			1
TPR_19	0.256628	0	1			1			1
YfdX	1	0	1			1			1
DUF308	0.4476	0	1			1			1
DUF6448	0.256628	0	1			1			1
MS_channel	0.256628	0	1			1			1
DUF1863	1	0	1			1			1
DUF6430	0.4476	0	1			1			1
HTH_32	0.163475	0	1			2			2
DUF1561	1	1	1						0
NTase_sub_bind	1	1	1						0
HC2	1	1	1						0
DUF5798	1	1	1						0
Endonuclease_NS	1	1	1						0
DUF6445	1	1	1						0
CsrA	1	1	1						0
DUF1353	1	1	1						0
RWP-RK	1	1	1						0
TerL_ATPase	1	1	1						0
She9_MDM33	1	1	1						0
DUF4133	1	1	1						0
DUF6094	1	1	1						0
DUF6018	1	1	1						0
HEPN	1	1	1						0
NTP_transf_2	1	1	1						0
DUF6442	1	1	1						0
FtsK_gamma	1	1	1						0
Tubulin	1	1	1						0
WxL	1	1	1						0
DUF916	1	1	1						0
DUF3854	1	1	1						0
DUF2325	1	1	1						0
DUF418	1	1	1						0
NEAT	1	1	1						0
HTH_Tnp_2	1	1	1						0
NTP_transferase	1	0	1			1			1
UDPG_MGDP_dh_N	0.4476	0	1			1			1
CE2_N	1	1	1						0
ATLF	1	1	1						0
Spore_permease	1	1	1						0
GerA	1	1	1						0
Binary_toxB_2	1	1	1						0
DUF4037	1	1	1						0
Anthrax-tox_M	1	1	1						0
TssR	1	1	1						0
zf-C2HCIx2C	1	1	1						0
Colicin-DNase	1	1	1						0
SUKH_6	1	1	1						0
DUF2075	1	1	1						0
HTH_59	1	1	1						0
RepL	1	1	1						0
DUF3800	0.82331	0	1			7			7
Pesticin	1	1	1						0
Pim	1	1	1						0
RepC	0.261107	0.277778	1			5		1	6
Putative_PNPOx	0.516281	0	1			4			4
Biotin_lipoyl_2	0.245756	0	1			4			4
Rrf2	0.214558	0	1			4			4
ODP	0.722631	0	1			3			3
Pentapeptide_4	0.817053	0.244898	1			6		1	7
DUF2712	1	1	1						0
IF2_N	1	1	1						0
Endonuclea_NS_2	1	1	1						0
Holin_BhlA	1	1	1						0
TrbH	0.256628	0	1					1	1
DUF4190	1	1	1						0
DUF5338	0.256628	0	1					1	1
KleE	0.256628	0	1					1	1
DUF2730	1	1	1						0
DUF2663	1	1	1						0
ABC2_membrane_4	1	1	1						0
SpoOE-like	1	1	1						0
DUF4879	1	1	1						0
Mucin_bdg	1	1	1						0
DUF1510	1	1	1						0
DUF5105	1	1	1						0
SDH_beta	1	1	1						0
TetR_C_11	1	1	1						0
Catalase	1	1	1						0
CAP	1	1	1						0
SpoIID	1	1	1						0
Endonuclease_1	1	1	1						0
Peptidase_M10	1	1	1						0
Emfourin	1	1	1						0
Peptidase_M4_C	1	1	1						0
CBAH	1	1	1						0
FTSW_RODA_SPOVE	1	1	1						0
MgtE	1	1	1						0
NAGPA	1	1	1						0
VanY	1	1	1						0
HisKA	1	1	1						0
Peptidase_C39_2	1	1	1						0
TM2	1	1	1						0
Lipoprotein_22	1	1	1						0
SdrD_B	1	1	1						0
PI-PLC-X	1	1	1						0
LPMO_10	1	1	1						0
Spore_GerAC	1	1	1						0
FRG1	1	1	1						0
Peptidase_M60	1	1	1						0
Sugar_transport	1	1	1						0
ABC2_membrane_5	1	1	1						0
QueH	1	1	1						0
YxiJ	1	1	1						0
DCC1-like	1	1	1						0
DUF4135	1	1	1						0
L_biotic_typeA	1	1	1						0
OTCace_N	1	1	1						0
Acyl_transf_1	1	1	1						0
GNAT_acetyltran	1	1	1						0
Pyridoxal_deC	1	1	1						0
DUF1248	1	1	1						0
QueC	1	1	1						0
MC4	1	1	1						0
CTD8	1	1	1						0
HNH_4	1	1	1						0
Med21	1	1	1						0
DUF3221	1	1	1						0
YjcZ_2	1	1	1						0
DUF874	1	1	1						0
DUF6773	1	1	1						0
DUF2247	1	1	1						0
RNPP_C	1	1	1						0
Peptidase_M73	1	1	1						0
DUF3902	1	1	1						0
Tox-SHH	1	1	1						0
DUF3958	1	1	1						0
Methyltransf_31	0.256628	0	1			1			1
VKG_Carbox	1	1	1						0
DUF5819	1	1	1						0
DUF5065	1	1	1						0
DUF6376	1	1	1						0
Phage_holin_5_2	1	1	1						0
XhlA	1	1	1						0
Peptidase_M28	1	1	1						0
Peptidase_M43	1	1	1						0
DUF4065	1	1	1						0
Cyanate_lyase	1	1	1						0
MazG-like	1	1	1						0
Inhibitor_I42	1	1	1						0
Peptidase_C1	1	1	1						0
DUF2278	1	1	1						0
PPC	1	1	1						0
SASP	1	1	1						0
Myb_DNA-bind_6	1	1	1						0
lci	1	1	1						0
BaxI_1	1	1	1						0
Retrotrans_gag	1	1	1						0
bPH_3	1	1	1						0
DUF5457	1	1	1						0
Terminase_5	1	1	1						0
DUF4352	1	1	1						0
Sortase	1	1	1						0
Excalibur	1	1	1						0
LisH	1	1	1						0
TipAS	1	1	1						0
HTH_10	1	1	1						0
MazG	1	1	1						0
DUF3888	1	1	1						0
RecU	1	1	1						0
DUF3956	1	1	1						0
Flavodoxin_2	0.256628	0	1			1			1
DUF2197	1	1	1						0
zf-CGNR	1	1	1						0
VanZ	1	1	1						0
DUF2187	1	1	1						0
CHRD	1	1	1						0
GMC_oxred_N	1	1	1						0
DUF2935	1	1	1						0
DUF150_C	1	1	1						0
DUF3794	1	1	1						0
DUF3915	1	1	1						0
Hydrolase_2	1	1	1						0
SBP56	1	1	1						0
SASP_gamma	1	1	1						0
DUF4817	1	1	1						0
DUF3379	1	1	1						0
DUF2520	1	1	1						0
DUF334	1	1	1						0
YjcQ	1	1	1						0
DUF1524	1	1	1						0
PGM_PMM_I	0.256628	0	1			1			1
FidL_like	0.722631	0	1			3			3
DUF3757	1	1	1						0
Plectin	1	1	1						0
DUF1491	1	1	1						0
PBECR1	1	1	1						0
Baculo_PEP_C	1	1	1						0
AAA_25	0.430059	0.444444	1			1		2	3
CRISPR_Cas2	0.256628	0	1					1	1
Cys_rich_KTR	1	1	1						0
DUF6064	1	1	1						0
Papo_T_antigen	1	1	1						0
HTH_46	1	1	1						0
DUF5315	1	1	1						0
PAS_9	1	1	1						0
Peptidase_C70	1	1	1						0
Rad52_Rad22	1	1	1						0
IU_nuc_hydro	1	1	1						0
Y_Y_Y	1	1	1						0
DUF2058	1	1	1						0
DNAP_B_exo_N	1	1	1						0
DUF981	1	1	1						0
Chordopox_A13L	1	1	1						0
Barstar	1	1	1						0
Ad_Cy_reg	1	1	1						0
O-antigen_lig	1	1	1						0
DUF5392	1	1	1						0
DUF4878	1	1	1						0
DUF6037	1	1	1						0
DUF2975	1	1	1						0
DUF421	1	1	1						0
DUF1657	1	1	1						0
Spore_YhcN_YlaJ	1	1	1						0
SpoVAC_SpoVAEB	1	1	1						0
SpoVAD	1	1	1						0
Glu_cys_ligase	1	1	1						0
DUF11	1	1	1						0
DUF4379	1	1	1						0
DsbB	1	1	1						0
TcdA_TcdB	1	1	1						0
RGI_lyase	1	1	1						0
UPF0715	1	1	1						0
An_peroxidase	1	1	1						0
FTP	1	1	1						0
DUF2182	1	1	1						0
NTP_transf_8	1	1	1						0
BON	1	1	1						0
XFP_C	1	1	1						0
Chal_sti_synt_N	1	1	1						0
CBS	1	1	1						0
Fer2_2	1	1	1						0
CO_deh_flav_C	1	1	1						0
Avidin	1	1	1						0
Cu-oxidase_2	1	1	1						0
RibD_C	1	1	1						0
Ectoine_synth	1	1	1						0
Sacchrp_dh_C	1	1	1						0
Dala_Dala_lig_N	1	1	1						0
YkuD_2	1	1	1						0
DUF1007	1	1	1						0
DUF6088	1	1	1						0
DUF3141	1	1	1						0
zf-IS66	1	1	1						0
Carbam_trans_C	1	1	1						0
DDE_Tnp_1_2	1	1	1						0
Carbam_trans_N	1	1	1						0
NodZ	1	1	1						0
FixP_N	1	1	1						0
FixQ	1	1	1						0
FixO	1	1	1						0
Copper-bind	1	1	1						0
PhyH	1	1	1						0
tRNA-synt_1g	1	1	1						0
BrnA_antitoxin	1	1	1						0
CSTF_C	1	1	1						0
Cas_Cas7	1	1	1						0
Cas_Csd1	1	1	1						0
Cas_Cas5d	1	1	1						0
TPR_2	1	1	1						0
NADH_dehy_S2_C	1	1	1						0
YnfE	1	1	1						0
PT-TG	1	1	1						0
DUF1878	1	1	1						0
DUF4179	1	1	1						0
DUF6444	1	1	1						0
Collagen	1	1	1						0
Phage_holin_4_1	1	1	1						0
CryBP1	1	1	1						0
CCDC32	1	1	1						0
Endotoxin_mid	1	1	1						0
DarT	1	1	1						0
Macro	1	1	1						0
Endotoxin_N	1	1	1						0
AdoMet_Synthase	1	1	1						0
F420_ligase	1	1	1						0
LGT	1	1	1						0
DUF202	1	1	1						0
RNase_J_C	1	1	1						0
Bacillus_HBL	1	1	1						0
PrpF	1	1	1						0
DUF3768	1	1	1						0
DUF3040	1	1	1						0
DUF1140	1	1	1						0
DUF3797	1	1	1						0
Nramp	1	1	1						0
DUF1612	1	1	1						0
Bax1-I	1	1	1						0
Transgly	1	1	1						0
bMG5	1	1	1						0
TetR_C_7	1	1	1						0
SURF1	1	1	1						0
COX4_pro	1	1	1						0
COX3	1	1	1						0
COX_ARM	1	1	1						0
Glyco_tran_28_C	1	1	1						0
Guanylate_cyc	1	1	1						0
DUF3095	1	1	1						0
Methyltransf_17	1	1	1						0
DUF805	1	1	1						0
Lyase_1	1	1	1						0
Dioxygenase_C	1	1	1						0
Abhydrolase_11	1	1	1						0
DUF899	1	1	1						0
Urocanase_C	1	1	1						0
Amidohydro_3	1	1	1						0
GCV_T	1	1	1						0
Glyco_hydro_4C	1	1	1						0
Glyco_hydro_4	1	1	1						0
Peptidase_C14	1	1	1						0
MmeI_hel	1	1	1						0
EFG_IV	1	1	1						0
CHAD	1	1	1						0
TSP_NTD	1	1	1						0
TfuA	1	1	1						0
AHSA1	1	1	1						0
DUF2160	1	1	1						0
CTD7	1	1	1						0
MC3	1	1	1						0
DUF3732	1	1	1						0
Alpha-L-AF_C	1	1	1						0
CCP_MauG	1	1	1						0
Phosphoesterase	1	1	1						0
CoA_trans	1	1	1						0
Topoisom_I	1	1	1						0
GST_C_3	1	1	1						0
DUF3175	1	1	1						0
UDG	1	1	1						0
SNARE_assoc	1	1	1						0
LTXXQ	1	1	1						0
SBP_bac_11	1	1	1						0
Porin_2	1	1	1						0
KdpD	1	1	1						0
KdpC	1	1	1						0
KdpA	1	1	1						0
Potass_KdpF	1	1	1						0
DUF4126	1	1	1						0
FGGY_N	1	1	1						0
rhaM	1	1	1						0
Pmp3	1	1	1						0
Hydantoinase_B	1	1	1						0
HTH_27	1	1	1						0
DUF1810	1	1	1						0
Spermine_synth	1	1	1						0
Glyco_hydro_3	1	1	1						0
TMP-TENI	1	1	1						0
HK	1	1	1						0
DUF1349	1	1	1						0
YjgF_endoribonc	1	1	1						0
SelA	1	1	1						0
Asparaginase_II	1	1	1						0
TauD	1	1	1						0
DUF3861	1	1	1						0
Lactonase	1	1	1						0
AraC_N	1	1	1						0
Transketolase_N	1	1	1						0
Sacchrp_dh_NADP	1	1	1						0
Pirin	1	1	1						0
DLH	1	1	1						0
Fasciclin	1	1	1						0
DUF378	1	1	1						0
TspO_MBR	1	1	1						0
DUF1485	1	1	1						0
Glyco_hydro_20	1	1	1						0
Glyco_hydro_36	1	1	1						0
KduI	1	1	1						0
DUF1127	1	1	1						0
Amino_oxidase	1	1	1						0
MinE	1	1	1						0
MinC_C	1	1	1						0
Formyl_trans_N	1	1	1						0
Gln-synt_C	1	1	1						0
Glu_synthase	1	1	1						0
GXGXG	1	1	1						0
GATase_6	1	1	1						0
SoxD	1	1	1						0
SoxG	1	1	1						0
RtcR	1	1	1						0
TROVE	1	1	1						0
RtcB	0.256628	0	1			1			1
BTAD	1	1	1						0
QRPTase_C	1	1	1						0
NadA	1	1	1						0
AraR_C	1	1	1						0
FA_desaturase	1	1	1						0
TP_methylase	1	1	1						0
CbiJ	1	1	1						0
CbiC	1	1	1						0
NIR_SIR_ferr	1	1	1						0
SwrA	1	1	1						0
MmeI_C	1	1	1						0
NTP_transf_3	1	1	1						0
XdhC_C	1	1	1						0
Cytochrom_C	1	1	1						0
MoCoBD_1	1	1	1						0
THF_DHG_CYH_C	1	1	1						0
DUF1476	1	1	1						0
DUF1488	1	1	1						0
EGF_MSP1_1	1	1	1						0
CTD9	1	1	1						0
MC5	1	1	1						0
PIN_4	1	1	1						0
Imm53	1	1	1						0
Phos_pyr_kin	1	1	1						0
DUF4428	1	1	1						0
DUF6440	1	1	1						0
Imm70	1	1	1						0
DUF6102	1	1	1						0
RHH_7	1	1	1						0
DMAP1_like	1	1	1						0
Mnd1	1	1	1						0
Hen1_Lam_C	1	1	1						0
DUF1156	1	1	1						0
DUF3780	1	1	1						0
DUF499	1	1	1						0
Tn7_Tnp_TnsA_C	1	1	1						0
Toprim	1	1	1						0
Omega_Repress	1	1	1						0
Epsilon_antitox	1	1	1						0
Dala_Dala_lig_C	1	1	1						0
Peptidase_M15	1	1	1						0
ssDNA_TraI_N	1	1	1						0
Rep_trans	1	1	1						0
ExsD	0.256628	0	1			1			1
Phage_holin_3_6	1	1	1						0
DsbD	1	1	1						0
Mg_chelatase	0.256628	0	1			1			1
DUF2188	1	1	1						0
YvbH_ext	1	1	1						0
ALAD	1	1	1						0
HGTP_anticodon	1	1	1						0
DUF1460	1	1	1						0
PTPS	1	1	1						0
GCHY-1	1	1	1						0
FUR	1	1	1						0
FeoB_N	1	1	1						0
AIRS	1	1	1						0
DHOase	1	1	1						0
DM13	1	1	1						0
DUF417	1	1	1						0
MliC	1	1	1						0
ALTTAQ_rpt	1	1	1						0
Glyco_transf_41	1	1	1						0
Sulfotransfer_3	1	1	1						0
RmlD_sub_bind	1	1	1						0
GDP_Man_Dehyd	1	1	1						0
dTDP_sugar_isom	1	1	1						0
Glyco_tranf_2_3	1	1	1						0
RPA	1	1	1						0
Glyco_tran_WbsX	1	1	1						0
Sulfotransfer_1	1	1	1						0
DUF2793	1	1	1						0
HemolysinCabind	1	1	1						0
ATP-synt_DE_N	1	1	1						0
ATPase_gene1	1	1	1						0
AtpR	1	1	1						0
ATP-synt_A	1	1	1						0
ATP-synt_C	1	1	1						0
ATP-synt_B	1	1	1						0
ATP-synt	1	1	1						0
DUF6529	1	1	1						0
GreA_GreB	1	1	1						0
FlbT	1	1	1						0
FlaF	1	1	1						0
Glyco_hydro_16	1	1	1						0
TOBE	1	1	1						0
ExoD	1	1	1						0
FMN_bind_2	1	1	1						0
HTH_AsnC-type	1	1	1						0
Gly_transporter	1	1	1						0
Calx-beta	1	1	1						0
DUF6495	1	1	1						0
Flp1_like	1	1	1						0
MetOD1	1	1	1						0
Sdh_cyt	1	1	1						0
CdhD	1	1	1						0
DUF4041	1	1	1						0
EcoR124_C	0.245756	0	1			4			4
Eco57I	1	1	1						0
Tetraspanin	1	1	1						0
CENP-B_N	1	1	1						0
Aconitase_C	1	1	1						0
Aconitase	1	1	1						0
tRNA_anti-like	1	1	1						0
Gly-zipper_Omp	1	1	1						0
SrfB	1	1	1						0
Virul_Fac	1	1	1						0
DUF4245	1	1	1						0
VWA_2	1	1	1						0
FGE-sulfatase	1	1	1						0
fn3_3	1	1	1						0
IrmA	1	1	1						0
PspA_IM30	0.4476	0	1			1			1
PspB	0.4476	0	1			1			1
PspC	0.4476	0	1			1			1
Phageshock_PspD	0.4476	0	1			1			1
Rhodanese	0.4476	0	1			1			1
HobA	1	1	1						0
Stn1_C	1	1	1						0
MgtE_N	1	1	1						0
Sipho_tail	1	1	1						0
SpaA	1	1	1						0
GramPos_pilinD1	1	1	1						0
AgI_II_C2	1	1	1						0
DUF5648	1	1	1						0
Halogen_Hydrol	1	1	1						0
HBM	1	1	1						0
FlgN	1	1	1						0
Glyco_hydro_25	1	1	1						0
PASTA	1	1	1						0
Autoind_bind	1	1	1						0
GATase	1	1	1						0
Haem_oxygenas_2	1	1	1						0
Glyco_hydro_68	1	1	1						0
DNA_gyraseB_C	1	1	1						0
DNA_topoisoIV	1	1	1						0
Rho_N	1	1	1						0
HSBP1	1	1	1						0
Med22	1	1	1						0
LXG	1	1	1						0
Alanine_zipper	1	1	1						0
Prophage_tail	1	1	1						0
Phage_TTP_1	1	1	1						0
Peptidase_S78	1	1	1						0
zinc_ribbon_10	1	1	1						0
3D	1	1	1						0
Rv2632c-like	1	1	1						0
DUF2653	1	1	1						0
Nuc_deoxyrib_tr	1	1	1						0
AAA_24	1	1	1						0
Flavodoxin_1	1	1	1						0
CPT	1	1	1						0
Thy1	1	1	1						0
dUTPase_2	1	1	1						0
Guanylate_kin	1	1	1						0
RusA	1	1	1						0
CR6_interact	1	1	1						0
TK	1	1	1						0
DUF6488	1	1	1						0
SelR	1	1	1						0
GAF_2	1	1	1						0
Mucin	1	1	1						0
T3SS_ExsE	1	1	1						0
DUF6234	1	1	1						0
Phage_antitermQ	1	1	1						0
DDE_5	1	1	1						0
HIND	1	1	1						0
DUF4129	1	1	1						0
DUF4350	1	1	1						0
AAA_3	1	1	1						0
DUF58	1	1	1						0
SpoIIM	1	1	1						0
RDD	1	1	1						0
Glyco_trans_1_4	1	1	1						0
LigB	1	1	1						0
17kDa_Anti_2	1	1	1						0
Methyltransf_2	1	1	1						0
DUF4384	1	1	1						0
Serpin	1	1	1						0
Glyoxalase_6	1	1	1						0
NmrA	1	1	1						0
YhfC	1	1	1						0
FHA	1	1	1						0
DUF1192	1	1	1						0
YHS	1	1	1						0
PS_pyruv_trans	1	1	1						0
Polysacc_synt_3	1	1	1						0
Ku	1	1	1						0
LigD_N	1	1	1						0
EHN	1	1	1						0
Flp_Fap	1	1	1						0
ParA	1	1	1						0
NosD	1	1	1						0
SRP_SPB	1	1	1						0
CDH1_2_SANT_HL1	1	1	1						0
Hydrolase_6	1	1	1						0
Apolipoprotein	1	1	1						0
DUF1281_C	1	1	1						0
putAbiC	1	1	1						0
BioY	1	1	1						0
Hydrolase	1	1	1						0
YitT_membrane	1	1	1						0
DUF6035	1	1	1						0
PqqD	1	1	1						0
DUF1043	1	1	1						0
DUF6338	1	1	1						0
YueH	1	1	1						0
DNase_NucA_NucB	1	1	1						0
DUF3961	1	1	1						0
NOA36	1	1	1						0
DHC_N1	0.256628	0	1			1			1
SLT_2	1	1	1						0
DUF2184	1	1	1						0
TPR_MLP1_2	1	1	1						0
Terminase_3	1	1	1						0
HTH_Tnp_IS630	1	1	1						0
RHH_4	1	1	1						0
DUF1955	1	1	1						0
FapA	1	1	1						0
YdaS_antitoxin	1	1	1						0
TetR_C_13	1	1	1						0
DUF1420	1	1	1						0
MnmE_helical	1	1	1						0
HHH_6	1	1	1						0
NUMOD4	1	1	1						0
Sulfotransfer_4	1	1	1						0
DUF1482	1	1	1						0
DUF4268	1	1	1						0
DZR_2	1	1	1						0
Cpta_toxin	1	1	1						0
DcuC	1	1	1						0
EIID-AGA	1	1	1						0
EII-Sor	1	1	1						0
PTSIIB_sorb	1	1	1						0
AlaDh_PNT_C	1	1	1						0
DUF1836	1	1	1						0
DegV	1	1	1						0
DHquinase_I	1	1	1						0
Ntox50	1	1	1						0
HisKA_3	1	1	1						0
DUF5830	1	1	1						0
Rib_5-P_isom_A	1	1	1						0
DUF6363	1	1	1						0
SUFBD	1	1	1						0
NifU_N	1	1	1						0
DUF3387	1	1	1						0
PTS_EIIC_2	1	1	1						0
TAL_FSA	1	1	1						0
PTSIIA_gutA	1	1	1						0
NMO	1	1	1						0
Muc_B2	1	1	1						0
FBPase_2	1	1	1						0
Phage_int_SAM_1	1	1	1						0
MpPF26	1	1	1						0
DUF1440	1	1	1						0
FeS_assembly_P	1	1	1						0
NDK	1	1	1						0
Ribosomal_S14	1	1	1						0
CAT_RBD	1	1	1						0
DUF5388	1	1	1						0
Peptidase_M1	1	1	1						0
TED	1	1	1						0
DED	1	1	1						0
Glyco_hydro_19	0.607366	0	1					2	2
Adeno_L433K_22K	1	1	1						0
WW_like	1	1	1						0
DUF29	1	1	1						0
TrbK	1	1	1						0
PRC	1	1	1						0
DUF4172	1	1	1						0
DUF2218	1	1	1						0
DUF6005	1	1	1						0
DUF4345	1	1	1						0
GDC-P	1	1	1						0
GCV_H	1	1	1						0
Na_Ala_symp	1	1	1						0
DabA	1	1	1						0
Proton_antipo_M	1	1	1						0
MFS_3	1	1	1						0
Globin	1	1	1						0
zf-HC2	1	1	1						0
Lipoprotein_15	1	1	1						0
ABC1	1	1	1						0
Lsr2	1	1	1						0
R_equi_Vir	1	1	1						0
CM_2	1	1	1						0
DUF6297	1	1	1						0
Toprim_Crpt	1	1	1						0
DUF4913	1	1	1						0
DUF6668	1	1	1						0
Cutinase	1	1	1						0
Trypan_PARP	1	1	1						0
DnaB	1	1	1						0
FAD_binding_4	1	1	1						0
Dyp_perox	1	1	1						0
S1-P1_nuclease	1	1	1						0
DUF3616	1	1	1						0
Glyco_transf_28	1	1	1						0
DUF2062	1	1	1						0
IalB	1	1	1						0
Multi_ubiq	1	1	1						0
DUF6791	1	1	1						0
DUF6527	0.256628	0	1			1			1
OFeT_1	1	1	1						0
Cytochrome_C7	1	1	1						0
DUF481	1	1	1						0
DUF3604	1	1	1						0
Rotamase_2	1	1	1						0
Glyoxalase_4	1	1	1						0
ICMT	1	1	1						0
NHL	1	1	1						0
DUF3445	1	1	1						0
DUF6481	1	1	1						0
DUF1348	1	1	1						0
Arginase	1	1	1						0
MmgE_PrpD	1	1	1						0
DUF2391	1	1	1						0
PHB_depo_C	1	1	1						0
DUF4118	1	1	1						0
DUF1413	1	1	1						0
Adenyl_transf	1	1	1						0
YwpF	1	1	1						0
DUF935	1	1	1						0
RRM_1	1	1	1						0
DUF285	1	1	1						0
Terminase_6C	1	1	1						0
CheW	1	1	1						0
DUF2190	1	1	1						0
ParD_like	1	1	1						0
DUF3168	1	1	1						0
Phage_TTP_12	1	1	1						0
Phage_TAC_13	1	1	1						0
DUF6471	1	1	1						0
P4Ha_N	1	1	1						0
DUF6491	1	1	1						0
AI-2E_transport	1	1	1						0
TTC3_DZIP3_dom	1	1	1						0
EST1	1	1	1						0
EPL1	1	1	1						0
DUF669	1	1	1						0
TED_2	1	1	1						0
MapZ_EC1	1	1	1						0
GalBD_like	1	1	1						0
Pilin_N	1	1	1						0
DUF1541	1	1	1						0
UPF0236	1	1	1						0
DUF6339	1	1	1						0
DUF3012	1	1	1						0
UPF0242	1	1	1						0
DUF6377	1	1	1						0
Terpene_synth_C	1	1	1						0
DUF6535	1	1	1						0
CitMHS	1	1	1						0
Stap_Strp_toxin	1	1	1						0
DUF1599	1	1	1						0
Uds1	1	1	1						0
DUF2513	1	1	1						0
DrsE	1	1	1						0
DUF2474	0.272743	0	1			2			2
Cyt_bd_oxida_II	0.272743	0	1			2			2
Porin_O_P	1	1	1						0
DUF1275	1	1	1						0
MCRA	1	1	1						0
Metal_resist	1	1	1						0
Plug	1	1	1						0
CbtA	1	1	1						0
CbtB	1	1	1						0
OprB	1	1	1						0
ABC_membrane_2	1	1	1						0
Fe_dep_repress	1	1	1						0
Toxin_YhaV	1	1	1						0
HD_6	1	1	1						0
CRISPR_Cse1	1	1	1						0
CRISPR_Cse2	1	1	1						0
Cas_CT1975	1	1	1						0
Cas_Cas1	1	1	1						0
Cas_Cas2CT1978	1	1	1						0
DUF6516	1	1	1						0
SGNH	1	1	1						0
AC_1	0.256628	0	1			1			1
bCoV_SUD_C	1	1	1						0
Phage_XkdX	1	1	1						0
ILEI	1	1	1						0
Tape_meas_lam_C	1	1	1						0
DUF2795	0.256628	0	1			1			1
DUF1566	0.256628	0	1			1			1
kleA_kleC	0.256628	0	1					1	1
DUF2688	0.256628	0	1					1	1
DUF2761	0.256628	0	1					1	1
KfrB	0.256628	0	1					1	1
DUF6466	1	1	1						0
NAD1	1	1	1						0
HMBD	1	1	1						0
Creatininase	1	1	1						0
CHAT	1	1	1						0
SLATT_3	1	1	1						0
MAP3K_TRAF_bd	1	1	1						0
AbiEi_1	1	1	1						0
DUF2243	1	1	1						0
FAD_binding_5	1	1	1						0
DAP_epimerase	1	1	1						0
DUF5422	1	1	1						0
DUF5677	1	1	1						0
CTD4	1	1	1						0
MComp1	1	1	1						0
DUF1269	1	1	1						0
DUF4160	1	1	1						0
DUF2442	1	1	1						0
AWPM-19	1	1	1						0
SKA2	1	1	1						0
PAD_porph	1	1	1						0
DUF4035	1	1	1						0
Whi5	1	1	1						0
Cupin_7	1	1	1						0
3-dmu-9_3-mt	1	1	1						0
YceI	1	1	1						0
Acetyltransf_6	1	1	1						0
ivWA	1	1	1						0
VirC1	1	1	1						0
DUF2332	1	1	1						0
Methyltransf_23	1	1	1						0
Heme_oxygenase	1	1	1						0
HisKA_2	1	1	1						0
Gp_dh_C	1	1	1						0
RP-C_C	1	1	1						0
Cyclophil_like2	1	1	1						0
PRA-CH	1	1	1						0
DUF6026	1	1	1						0
Cu-oxidase	1	1	1						0
Hemerythrin	1	1	1						0
DUF4267	1	1	1						0
DUF2269	1	1	1						0
MAPEG	1	1	1						0
SCPU	1	1	1						0
SPW	1	1	1						0
RNA_pol_Rpb6	1	1	1						0
NDUS4	1	1	1						0
KTSC	1	1	1						0
Entericidin	1	1	1						0
RhlB	1	1	1						0
Cyanophycin_syn	1	1	1						0
Asparaginase_2	1	1	1						0
Peptidase_S51	1	1	1						0
DoxX_3	1	1	1						0
Mn_catalase	1	1	1						0
CheB_methylest	1	1	1						0
EF-hand_6	1	1	1						0
ATPase	1	1	1						0
Recombinase	1	1	1						0
PKcGMP_CC	1	1	1						0
DAGK_cat	1	1	1						0
YflT	1	1	1						0
Iron_permease	1	1	1						0
DUF1236	1	1	1						0
DUF4147	1	1	1						0
Glyco_hydro_53	1	1	1						0
GLF	1	1	1						0
Glyco_hydro_43	1	1	1						0
COX2	1	1	1						0
PQQ	1	1	1						0
SelO	1	1	1						0
MaoC_dehydrat_N	1	1	1						0
TPP_enzyme_C	1	1	1						0
HTH_30	1	1	1						0
Glyco_transf_9	1	1	1						0
BcrAD_BadFG	1	1	1						0
Esterase_PHB	1	1	1						0
DUF3999	1	1	1						0
DUF1003	1	1	1						0
TRCF	1	1	1						0
DUF1036	1	1	1						0
PP2C	1	1	1						0
DUF6484	1	1	1						0
Tox-PAAR-like	1	1	1						0
DUF2169	1	1	1						0
TagF_N	1	1	1						0
T6SS-SciN	1	1	1						0
T6SS_TssG	1	1	1						0
GP3_package	1	1	1						0
DUF1403	1	1	1						0
SMC_ScpB	1	1	1						0
PAS_8	1	1	1						0
Hpt	1	1	1						0
NAD_synthase	1	1	1						0
CheR	1	1	1						0
Pyridox_ox_2	1	1	1						0
DUF6455	1	1	1						0
DUF1858	1	1	1						0
NnrS	1	1	1						0
GNVR	0.256628	0	1					1	1
UvrD_C_2	1	1	1						0
DUF2162	1	1	1						0
IMD	1	1	1						0
DUF5776	1	1	1						0
UQCC3	1	1	1						0
TMEM43	1	1	1						0
Leader_Erm	1	1	1						0
DNA_binding_1	1	1	1						0
RNA_lig_T4_1	1	1	1						0
MerR	1	1	1						0
Acetyltransf_13	1	1	1						0
SLATT_4	1	1	1						0
GspL_C	1	1	1						0
DUF5647	1	1	1						0
ART-PolyVal	1	1	1						0
DUF2371	1	1	1						0
EzrA	1	1	1						0
Glyco_hydro_47	1	1	1						0
DUF4923	1	1	1						0
Alginate_exp	1	1	1						0
MesX	1	1	1						0
Meth_synt_2	1	1	1						0
Phenol_MetA_deg	1	1	1						0
DUF3618	1	1	1						0
Hint_2	1	1	1						0
BBP2	1	1	1						0
PrmC_N	1	1	1						0
Glyco_transf_34	1	1	1						0
Prok-E2_E	0.256628	0	1			1			1
TcpA	1	1	1						0
DUF4722	1	1	1						0
DUF6092	1	1	1						0
RE_endonuc	1	1	1						0
ANT	1	1	1						0
MptE-like	1	1	1						0
Phage_base_V	1	1	1						0
GAS	1	1	1						0
DUF5384	1	1	1						0
DUF1529	1	1	1						0
ChrB_N	1	1	1						0
Mqo	1	1	1						0
UPF0158	1	1	1						0
DUF1883	1	1	1						0
DNA_processg_A	1	1	1						0
DUF6262	1	1	1						0
DUF6362	1	1	1						0
OxRdtase_C	1	1	1						0
BPL_LplA_LipB	1	1	1						0
Lysine_decarbox	1	1	1						0
Inhibitor_I29	1	1	1						0
PBECR2	1	1	1						0
TTSSLRR	1	1	1						0
FAD_binding_8	1	1	1						0
PMT_2	1	1	1						0
GHMP_kinases_C	1	1	1						0
SIS_2	1	1	1						0
COMPASS-Shg1	1	1	1						0
Glyco_hydro_39	1	1	1						0
WbqC	1	1	1						0
Glyco_hydro_130	1	1	1						0
CcmF_C	1	1	1						0
CcmE	1	1	1						0
DUF1775	1	1	1						0
DUF2249	1	1	1						0
NnrU	1	1	1						0
GHL10	1	1	1						0
DUF4153	1	1	1						0
GatZ_KbaZ-like	1	1	1						0
Acetyltransf_9	1	1	1						0
Zn_dep_PLPC	1	1	1						0
DUF4865	1	1	1						0
Tautomerase_2	1	1	1						0
CDPS	1	1	1						0
DUF6365	1	1	1						0
FabA	1	1	1						0
bPH_5	1	1	1						0
ZapB	1	1	1						0
FA_desaturase_2	1	1	1						0
CarD_CdnL_TRCF	1	1	1						0
DUF2642	1	1	1						0
FrsA-like	1	1	1						0
DUF956	1	1	1						0
fn3	1	1	1						0
DUF4046	1	1	1						0
SCIFF	1	1	1						0
Rubredoxin	1	1	1						0
YwiC	1	1	1						0
NRDD	1	1	1						0
Herpes_UL82_83	1	1	1						0
tRNA_SAD	1	1	1						0
CowN	1	1	1						0
YgbA_NO	1	1	1						0
DUF2178	1	1	1						0
Pro_dh	1	1	1						0
Arg_repressor_C	1	1	1						0
PMI_typeI_cat	1	1	1						0
Fascin	1	1	1						0
DUF6596	0.256628	0	1			1			1
TetR_C_18	1	1	1						0
Methyltransf_24	1	1	1						0
Lumazine_bd_2	1	1	1						0
DUF4926	1	1	1						0
DUF6778	1	1	1						0
RhodobacterPufX	1	1	1						0
DUF3850	1	1	1						0
EVE	1	1	1						0
LRR_6	1	1	1						0
PTS_IIA	1	1	1						0
DUF6616	1	1	1						0
Peptidase_M3	1	1	1						0
MscL	1	1	1						0
DUF1971	1	1	1						0
EntA_Immun	1	1	1						0
Lactococcin	1	1	1						0
Rotamase	1	1	1						0
PI3_PI4_kinase	1	1	1						0
TrkA_N	1	1	1						0
TrkH	1	1	1						0
SLAC1	1	1	1						0
AraC_binding_2	1	1	1						0
TctC	1	1	1						0
DUF1400	1	1	1						0
DUF2892	1	1	1						0
MORN	1	1	1						0
DUF1636	1	1	1						0
SH3_3	1	1	1						0
zinc_ribbon_2	1	1	1						0
Reg_prop	1	1	1						0
DUF4386	1	1	1						0
DUF4360	1	1	1						0
GTP_cyclohydroI	1	1	1						0
CobW_C	1	1	1						0
Suc_Fer-like	1	1	1						0
[truncated: 1,457 more rows]
