# Supplementary material for: Host range and antibiotic resistance dissemination are shaped by distinct survival strategies of conjugative plasmids
Source: Nucleic Acids Res. 2026 Jan 23;54(2):gkaf1479. doi: 10.1093/nar/gkaf1479 (PMC12826799; doi:10.1093/nar/gkaf1479)
Supplement: gkaf1479_Supplemental_Files [file gkaf1479_supplemental_files.zip › Supplementary_Table_2.xlsx]

## Sheet: nhr_enrichment
gene_name	p_value	simpson_index	fdr	MOBQ	MOBF	MOBH	MOBC	MOBP	sum
PsiB	7.37394e-48	0.477196	1.05841e-44		179			116	295
PsiA	9.1032e-42	0.568842	2.30579e-39		128	21		115	264
NusG	4.07201e-30	0	5.31336e-28					211	211
DUF905	8.45838e-30	0.479289	1.04062e-27		188	3		113	304
Sigma70_r4_2	2.98005e-29	0.489099	3.56447e-27		69	5		121	195
Tra_M	1.57558e-26	0	1.83364e-24		178				178
CagE_TrbE_VirB	1.76258e-26	0.448587	1.99728e-24		57		4	129	190
TraT	1.03843e-25	0.0338882	1.14653e-23		171			3	174
RHH_1	1.10137e-25	0.456881	1.18562e-23		26	21	3	123	173
TrwC	3.43228e-25	0	3.51891e-23		244				244
T4SS	7.3336e-25	0.444556	7.34384e-23		54		5	130	189
FinO_N	1.44179e-24	0.0119043	1.41099e-22		166			1	167
DUF2726	6.63932e-24	0.523158	6.14391e-22		86	4	1	99	190
T2SSF	1.33939e-22	0.0256367	1.10912e-20		2			152	154
PilM	1.33939e-22	0	1.10912e-20					154	154
Peptidase_A24	2.45177e-22	0	1.95506e-20					153	153
PilS	2.45177e-22	0	1.95506e-20					153	153
PAP_PilO	2.62462e-22	0	2.05484e-20					152	152
DUF1281	8.73303e-22	0.337282	6.59726e-20		32			117	149
Secretin_N_2	8.73303e-22	0	6.59726e-20					149	149
TcpQ	9.1106e-22	0	6.76384e-20					150	150
DUF6404	5.63059e-21	0.444444	4.04089e-19		96			48	144
DUF932	1.06693e-20	0.0277723	7.29236e-19		140	2			142
DUF6290	1.06693e-20	0.0139853	7.29236e-19		1			141	142
Shufflon_N	6.68147e-20	0	4.16963e-18					137	137
HOK_GEF	2.98869e-19	0.564047	1.76292e-17		120	22		145	287
HU-CCDC81_euk_1	4.12957e-19	0	2.40296e-17		132				132
TraF_2	7.6966e-19	0.115503	4.24892e-17			8		122	130
DUF3560	4.62357e-18	0	2.52014e-16		125				125
PilI	1.51125e-17	0	7.93591e-16					122	122
DinI	1.51125e-17	0.262967	7.93591e-16		19			103	122
RepA1_leader	2.0253e-16	0.0118339	1.02599e-14		167			1	168
His_Phos_1	3.00394e-16	0.174361	1.50407e-14			11		103	114
TraX	6.24765e-16	0.0105817	3.05709e-14		187			1	188
TraY	1.7951e-15	0	8.31153e-14		179				179
ArdA	1.7951e-15	0.459411	8.31153e-14		64			115	179
Cag12	2.97373e-15	0.0890908	1.34788e-13				5	102	107
TraS	3.03275e-15	0	1.36031e-13		106				106
TraA	5.65858e-15	0	2.51194e-13		175				175
T4SS-DNA_transf	6.28213e-15	0	2.76029e-13					131	131
MTS	9.544e-15	0	4.10965e-13		122				122
TraQ	1.00785e-14	0	4.29683e-13		173				173
DNA_pol3_theta	2.0498e-14	0.0178557	8.32684e-13		110	1			111
ProQ	4.99701e-14	0.299569	1.99233e-12		31			138	169
TraW_N	5.0455e-14	0	1.9932e-12		168				168
ParE_toxin	7.44216e-14	0.594264	2.91327e-12		36	21	39	137	233
TrbI_Ftype	8.84201e-14	0	3.43006e-12		166				166
DUF1664	9.25369e-14	0	3.52623e-12					97	97
DUF2689	9.25369e-14	0	3.52623e-12		97				97
Transposase_31	1.55238e-13	0.381023	5.81263e-12		42			122	164
TrbE	1.55238e-13	0	5.81263e-12		164				164
CbiA	2.01069e-13	0	7.46381e-12					105	105
Microcin	1.48608e-12	0.338585	5.24514e-11		19			69	88
ParBc	4.84125e-12	0.499788	1.66771e-10		124			119	243
HEAT_2	1.41521e-11	0	4.79834e-10					82	82
DUF1778	2.37322e-11	0.494687	7.98367e-10		53	19		8	80
MipZ	2.47789e-11	0.201891	8.27115e-10		9			70	79
TrbM	4.04992e-11	0.451395	1.32113e-09		57		5	131	193
TraP	1.21737e-10	0.0277723	3.85442e-09		140			2	142
PhdYeFM_antitox	2.13696e-10	0.62278	6.66793e-09		68	19	4	60	151
PIN	3.10401e-10	0.362716	9.54705e-09		69		1	20	90
DnaJ	6.19621e-10	0	1.8658e-08					70	70
CaiF_GrlA	1.83038e-09	0.498163	5.47334e-08		35			31	66
TrbL	1.95869e-09	0.443078	5.81663e-08		53		5	129	187
SoPB_HTH	4.34805e-09	0.180845	1.26505e-07		74		4	4	82
Rop	4.34805e-09	0.510113	1.26505e-07		1		38	43	82
DUF2721	9.09052e-09	0	2.5923e-07					61	61
EcoRII-C	9.89418e-09	0.504082	2.80292e-07		44	22	1	3	70
CagX	1.00451e-08	0.44323	2.82706e-07		52	1	4	127	184
VirB8	1.20771e-08	0.454605	3.33358e-07		53		5	121	179
Colicin_Ia	1.5275e-08	0.095	4.16292e-07		3			57	60
PAS	1.5275e-08	0	4.16292e-07		60				60
CxxCxxCC	4.50936e-08	0.432133	1.16972e-06		18			39	57
DUF2919	4.45893e-08	0.0350765	1.16972e-06		1			55	56
Sigma70_r2	4.50936e-08	0.274546	1.16972e-06		48	2		7	57
PapB	4.45893e-08	0.293367	1.16972e-06		46			10	56
Lysis_col	4.65866e-08	0.577988	1.1962e-06	13		1	38	13	65
ArsD	1.31094e-07	0.300328	3.2442e-06		52	3		8	63
ArsA_ATPase	1.31094e-07	0.300328	3.2442e-06		52	3		8	63
PIN7	1.34977e-07	0.475309	3.32122e-06		33	21			54
TonB_dep_Rec	1.4804e-07	0.300777	3.62194e-06		57	4		8	69
HicA_toxin	2.16925e-07	0.0377219	5.21591e-06		1			51	52
Acetyltransf_10	3.47929e-07	0.209135	8.23177e-06		52			7	59
Antirestrict	4.56864e-07	0.469217	1.06916e-05		220	2		126	348
Replicase	1.03058e-06	0.334993	2.27217e-05	37				10	47
MIP	1.03058e-06	0.119511	2.27217e-05		44	3			47
SprT-like	1.3266e-06	0.49357	2.78651e-05		54			43	97
DDE_3	1.58014e-06	0.454733	3.30295e-05		38	11		5	54
DUF262	1.69623e-06	0.309136	3.49472e-05		37	1	2	5	45
DUF6685	1.69623e-06	0.161975	3.49472e-05		4			41	45
Yae1_N	1.69623e-06	0	3.49472e-05					45	45
TnpB_IS66	2.59431e-06	0.45892	5.24465e-05		82	9		27	118
MobA_MobL	2.81734e-06	0	5.64254e-05	59					59
Acetyltransf_4	2.85591e-06	0	5.6933e-05		43				43
OrfB_IS605	4.83956e-06	0.543084	9.22086e-05		2	19		21	42
Phage_ASH	4.90695e-06	0	9.26726e-05					41	41
Cloacin_immun	4.90695e-06	0.214158	9.26726e-05	5			36		41
DUF2913	1.15891e-05	0.119511	0.000209675		44	3			47
Replic_Relax	1.34073e-05	0	0.000239551				38		38
Cloacin	1.34073e-05	0.51385	0.000239551	13			23	2	38
Med4	1.39735e-05	0.0499671	0.000247612				1	38	39
HTH_17	1.6973e-05	0.512397	0.000299532		39		1	37	77
ResIII	2.24845e-05	0.368152	0.00038573			9		28	37
DDE_Tnp_ISL3	2.68741e-05	0.507233	0.000459206		36	4		17	57
SURF4	3.70307e-05	0	0.000622868		35				35
DUF6779	3.70307e-05	0	0.000622868				35		35
VirB3	3.90813e-05	0.456353	0.000649746		57			31	88
SWI2_SNF2	4.07774e-05	0.152778	0.000670181		33	3			36
HTH_OrfB_IS605	4.07774e-05	0.277778	0.000670181		30			6	36
DUF4238	4.07774e-05	0.152778	0.000670181		3			33	36
zf-dskA_traR	4.2138e-05	0	0.000678616		105				105
HTH_20	5.25078e-05	0.413632	0.0008282		45	2		15	62
HicB_lk_antitox	6.23176e-05	0	0.00096179					33	33
DUF4191	6.23176e-05	0	0.00096179		33				33
DUF3311	6.23176e-05	0	0.00096179		33				33
O_Spanin_T7	6.23176e-05	0	0.00096179		33				33
P_C10	6.23176e-05	0.0587695	0.00096179		32			1	33
SdiA-regulated	6.42e-05	0.250865	0.000969983		29			5	34
IAT_beta	6.42e-05	0.0570934	0.000969983		33			1	34
GerE	6.42e-05	0.389273	0.000969983		25			9	34
BrxC_BrxD	6.42e-05	0.207612	0.000969983		30			4	34
TerB_N	6.42e-05	0.207612	0.000969983		30			4	34
RVT_1	6.86678e-05	0.481992	0.00103386		68	14	1	16	99
VRP3	0.000103461	0.0605469	0.00151532		31			1	32
OrfB_Zn_ribbon	0.000103461	0.404297	0.00151532			9		23	32
FecR	0.000103461	0.21875	0.00151532		28	4			32
HSP20	0.00013255	0.0499671	0.00190253		38			1	39
AAA_2	0.00013255	0.0499671	0.00190253		38			1	39
PsiE	0.00013255	0.0499671	0.00190253		38			1	39
Colicin_Pyocin	0.00013255	0.365549	0.00190253	8	30	1			39
TrwB_AAD_bind	0.000137838	0.506394	0.00197186		240	22	6	108	376
Ail_Lom	0.000170544	0	0.00241566		30				30
FlbD	0.000170544	0	0.00241566		30				30
Peptidase_S24	0.000175329	0.573459	0.0024753		168	25	4	148	345
Pro_CA	0.000185226	0.062435	0.00257286		30			1	31
SpvD	0.000185226	0.062435	0.00257286		30			1	31
SpvB	0.000185226	0.062435	0.00257286		30			1	31
VRP1	0.000185226	0.062435	0.00257286		30			1	31
FaeA	0.000185226	0.312175	0.00257286		25			6	31
Peripla_BP_2	0.000224713	0.188366	0.00308158		34	4			38
FecCD	0.000224713	0.188366	0.00308158		34	4			38
Peptidase_M48	0.000224713	0.0512465	0.00308158		37			1	38
Glyco_hydro_2_C	0.000224713	0.228532	0.00308158		33	5			38
HTH_Tnp_1	0.00022687	0.481838	0.00310127		103	8	1	44	156
BCCT	0.000250444	0.0783007	0.00339123		47		2		49
DUF2254	0.000250444	0.0783007	0.00339123		47		2		49
DUF6710	0.000250444	0.186589	0.00339123		44	1		4	49
T2SSE	0.000293026	0.315462	0.00389435		55	2	5	264	326
MqsA_antitoxin	0.000292384	0	0.00389435					29	29
HlyD_3	0.000292384	0.494649	0.00389435		16			13	29
DUF3924	0.000292384	0	0.00389435					29	29
Peripla_BP_3	0.000351708	0.197531	0.0045754		32	4			36
2-Hacid_dh_C	0.000351708	0.0540123	0.0045754		35			1	36
Phosphonate-bd	0.000351708	0.106481	0.0045754		34	1		1	36
LacY_symp	0.000351708	0.239198	0.0045754		31	5			36
BPD_transp_1	0.000391944	0.158443	0.00508347		43	1		3	47
Xre-like-HTH	0.000472118	0	0.00608664					27	27
ADH_zinc_N_2	0.000557581	0.1609	0.007167		31	3			34
Abhydrolase_1	0.000705879	0.0357025	0.00901933		54			1	55
IncFII_repA	0.000712171	0.495355	0.00907281		182			150	332
Xre_MbcA_ParS_C	0.00077909	0	0.00983801			25			25
Helicase_C_2	0.00077909	0	0.00983801			25			25
FmdA_AmdA	0.00077909	0	0.00983801		25				25
ABC_membrane	0.000834915	0.452663	0.0103606		17			9	26
FtsX	0.000834915	0.0739645	0.0103606		25	1			26
DUF1187	0.000834915	0	0.0103606					26	26
NfeD	0.000834915	0	0.0103606					26	26
ANTAR	0.000834915	0	0.0103606		26				26
rve_3	0.000940557	0.430162	0.0116047		50	14	1	4	69
IMS	0.000949017	0.576043	0.0116756		151	25	4	106	286
Acetyltransf_2	0.00131138	0	0.0156422					23	23
DUF443	0.00131138	0	0.0156422					23	23
DUF624	0.00132226	0	0.015685					24	24
CRISPR_assoc	0.00132226	0	0.015685			24			24
Pyocin_S	0.0014482	0.0644444	0.0171318		29	1			30
PcfJ	0.00214018	0	0.0245749					22	22
Redoxin	0.00214018	0	0.0245749		22				22
CRCB	0.00214018	0.495868	0.0245749		10	12			22
Iron_transport	0.00214018	0	0.0245749		22				22
FMN_bind	0.00214018	0	0.0245749		22				22
DUF5351	0.00214018	0	0.0245749			22			22
DUF1870	0.00214018	0	0.0245749			22			22
Methylase_S	0.00346239	0.127066	0.0394419		41	3			44
RAMPs	0.00353624	0	0.039966			20			20
Fer4_12	0.00353624	0	0.039966		20				20
Relaxase	0.00366935	0	0.0413618					236	236
FtrD-like	0.00374335	0	0.0417587		21				21
FTR1	0.00374335	0	0.0417587		21				21
PG_binding_1	0.00374335	0	0.0417587		21				21
AAA_11	0.00374335	0	0.0417587			21			21
DDE_Tnp_IS66	0.00405392	0.559644	0.0449901		40	6		29	75
EamA	0.00502893	0.501584	0.0546833		30	1	2	14	47
SBP_bac_5	0.00590491	0.0739645	0.062673		25	1			26
DDE_Tnp_1_assoc	0.00595292	0.099723	0.062673		18			1	19
Colicin	0.00595279	0.277778	0.062673	3				15	18
TolA	0.00595279	0.364198	0.062673		3		1	14	18
HTH_39	0.00595279	0	0.062673					18	18
SGL	0.00595292	0.099723	0.062673		18			1	19
DUF3846	0.00595292	0	0.062673			19			19
TonB_C	0.00595292	0.193906	0.062673		17		1	1	19
DUF4198	0.00595292	0.188366	0.062673		17			2	19
Raf1_HTH	0.00595292	0	0.062673					19	19
Cofac_haem_bdg	0.00595279	0.104938	0.062673		17			1	18
zf-ACC	0.00595292	0	0.062673					19	19
HTH_54	0.00636217	0.0294052	0.066587		66		1		67
HlyD_D23	0.00637107	0.164792	0.066587		62	4	1	1	68
DUF5710	0.00760831	0	0.0793254					35	35
OEP	0.00887422	0.145325	0.0916364		60	3	1	1	65
Ribonuc_L-PSP	0.0096638	0.290657	0.099077		14			3	17
LysM	0.0096638	0	0.099077		17				17
AAA_21	0.0114281	0.351211	0.114707		1	2	4	27	34
DUF1380	0.011953	0.494956	0.119419		126			103	229
Sigma70_r4	0.0144197	0	0.142738			22			22
Chromate_transp	0.0154815	0.172336	0.152898		38	4			42
YgjP-like	0.0159926	0	0.155801		15				15
UPF0149	0.0159926	0	0.155801		15				15
SMODS	0.0159926	0.444444	0.155801		10			5	15
CopC	0.01587	0.104938	0.155801		51	3			54
DUF551	0.0159926	0.32	0.155801		3	12			15
S_4TM	0.0159926	0.444444	0.155801		10			5	15
Fic	0.0167558	0.507812	0.159272		10		1	5	16
Polbeta	0.0164959	0.37037	0.159272		21	3		3	27
ATPase_2	0.0167558	0	0.159272			16			16
Peptidase_S6	0.0167558	0.492188	0.159272		9			7	16
E1-E2_ATPase	0.0177166	0.238378	0.167665		76	11	1		88
Peptidase_M23	0.022061	0.0377219	0.207412		51		1		52
Radical_SAM	0.0232236	0.0907029	0.217867		20	1			21
RES	0.0251003	0.286667	0.234961		4	25		1	30
GGDEF	0.0252072	0.0823902	0.235449		45	1		1	47
Peripla_BP_5	0.0256124	0	0.238717		26				26
ParG	0.0269235	0.142012	0.246665				1	12	13
SBP_bac_8	0.0269235	0.142012	0.246665		12			1	13
CASP_C	0.0269235	0	0.246665		13				13
Flot	0.0269235	0	0.246665					13	13
DUF1449	0.0267983	0	0.246665					14	14
SRAP	0.0269235	0.260355	0.246665		11			2	13
DUF5097	0.0267983	0	0.246665			14			14
DUF2251	0.0269235	0	0.246665			13			13
CopD	0.0303311	0	0.276122		51				51
CopB	0.0303311	0	0.276122		51				51
Cu-oxidase_3	0.0303311	0	0.276122		51				51
HepT-like	0.0381414	0.40625	0.344312		18	3		3	24
CcdA	0.0390646	0.435265	0.350719		67	4	1	22	94
CcdB	0.0390954	0.438432	0.350719		66	4	1	22	93
Enolase_C	0.0436931	0	0.383964			12			12
Peptidase_M20	0.0436931	0.375	0.383964		9	3			12
YadA_anchor	0.0436931	0.444444	0.383964			4		8	12
TIR-like	0.0436931	0	0.383964					12	12
Sulfatase	0.0436931	0.444444	0.383964		4			8	12
T2SSC	0.0436931	0.277778	0.383964		2			10	12
DUF5462	0.0436931	0.486111	0.383964		5			7	12
HEPN_RiboL-PSP	0.0436931	0.291667	0.383964		1	1		10	12
E2R135	0.0436931	0	0.383964				12		12
CusF_Ec	0.0482622	0.0377219	0.422392		51		1		52
PadR	0.0548329	0.0499671	0.475071		38	1			39
KORA	0.0552273	0	0.477528		55				55
SLT	0.059512	0.550948	0.511233		238	25	5	266	534
Isochorismatase	0.0628017	0.542041	0.511233		19		2	14	35
DUF2971	0.0725076	0.18	0.557411			9		1	10
DUF4011	0.0725076	0	0.557411		10				10
DUF1706	0.0725076	0	0.557411		10				10
RepA_C	0.0725076	0	0.557411		10				10
BacA	0.0725076	0.18	0.557411		1			9	10
EcsC	0.0725076	0.18	0.557411			9		1	10
DpnII-MboI	0.0725076	0.42	0.557411		3			7	10
Autotransporter	0.075407	0	0.5647		11				11
ROK	0.075407	0	0.5647		11				11
RepB_primase	0.075407	0.561983	0.5647	4	6			1	11
ShlB	0.075407	0.165289	0.5647		10			1	11
HTH_7	0.075407	0	0.5647		11				11
Secretin	0.075407	0.396694	0.5647		3			8	11
LapA_dom	0.075407	0	0.5647		11				11
Fimbrial	0.075407	0.165289	0.5647				1	10	11
DUF4407	0.075407	0	0.5647		11				11
HTH_8	0.075407	0	0.5647					11	11
DHH	0.075407	0	0.5647			11			11
WYL	0.075407	0.677686	0.5647		1	3	2	5	11
Abi_C	0.075407	0.31405	0.5647		9		1	1	11
DUF6364	0.075407	0	0.5647					11	11
Response_reg	0.0824759	0.19329	0.614431		51	4	2		57
Zeta_toxin	0.0879988	0	0.652191			16			16
BOF	0.0879988	0.53125	0.652191		2	10		4	16
ArsC	0.0898612	0.21603	0.664849		52	3		4	59
DUF2933	0.0967661	0.0377219	0.712264		51		1		52
DUF411	0.0967661	0.0377219	0.712264		51		1		52
ABC_tran	0.106695	0.367347	0.779503		82	13	1	9	105
ACR_tran	0.106806	0.138182	0.779503		51	2	1	1	55
TauE	0.12219	0.46875	0.832515			3		5	8
DUF3847	0.121814	0	0.832515	9					9
T2SSB	0.12219	0	0.832515					8	8
FMN_dh	0.12219	0.21875	0.832515		7	1			8
DHDPS	0.121814	0	0.832515		9				9
Aldo_ket_red	0.12219	0.21875	0.832515		7	1			8
ZnuA	0.121814	0	0.832515		9				9
SIS	0.121814	0	0.832515		9				9
SEC-C	0.121814	0	0.832515		9				9
DUF1538	0.12219	0	0.832515		8				8
GST_N_3	0.12219	0.21875	0.832515		7	1			8
ArsB	0.11663	0.190844	0.832515		52	3		3	58
Abi_2	0.12219	0.21875	0.832515		1			7	8
AP_endonuc_2	0.12219	0.65625	0.832515		3	2		3	8
SAM_4	0.12219	0	0.832515					8	8
Arc	0.12219	0	0.832515					8	8
S-methyl_trans	0.121814	0.197531	0.832515		8		1		9
Voltage_CLC	0.121814	0	0.832515			9			9
Omptin	0.12219	0	0.832515		8				8
RTX	0.12219	0.46875	0.832515		5			3	8
G3P_acyltransf	0.12219	0	0.832515			8			8
IucA_IucC	0.121814	0	0.832515		9				9
ABC-3	0.121814	0	0.832515		9				9
NAD_binding_4	0.12219	0	0.832515		8				8
MacB_PCD	0.12219	0.21875	0.832515		7			1	8
AbiJ_NTD4	0.12219	0	0.832515		8				8
Lambda_Bor	0.12219	0	0.832515		8				8
AA_permease	0.121814	0.197531	0.832515		8		1		9
HlyC	0.12219	0.46875	0.832515		5			3	8
HSDR_N	0.12219	0.21875	0.832515		7		1		8
PerC	0.121814	0.592593	0.832515		4	4		1	9
I_LWEQ	0.12219	0.46875	0.832515		3			5	8
DUF190	0.121814	0	0.832515			9			9
MutS_V	0.121814	0	0.832515			9			9
Fimbrial_K88	0.121814	0.493827	0.832515		5			4	9
DUF2569	0.12219	0	0.832515					8	8
TraD	0.126494	0	0.860481	19					19
Viral_helicase1	0.132634	0	0.899406		13				13
HTH_AraC	0.133702	0.216553	0.903798		37	2		3	42
AAA_15	0.133702	0.444444	0.903798		14			28	42
PLDc_2	0.138936	0.599093	0.934778		124	26	5	103	258
DUF4158	0.140894	0.595336	0.946472		13	1	2	11	27
FMN_red	0.147913	0.308099	0.990534		45	2		8	55
FtsK_SpoIIIE	0.573813	0	1			3			3
AAA_10	0.57744	0	1			4			4
Rep_3	0.29668	0.607388	1	22	187	26	5	113	353
DUF87	0.68483	0.277778	1			1		5	6
PcfK	0.336234	0	1		5				5
Glycos_transf_2	1	0	1		2				2
RelE	0.336234	0	1					5	5
HTH_31	0.389423	0.0641006	1			6		175	181
TrbC	0.868594	0.46885	1		57	4	5	134	200
NAD_binding_2	0.844344	0.37037	1		4	1	1	21	27
DEAD	0.726522	0.257785	1		29	1		4	34
MMR_HSR1	1	0.5	1			1		1	2
Glutaredoxin	0.57744	0	1			4			4
Phage_gp49_66	1	0	1		2				2
PhoH	0.57744	0	1			4			4
Cupin_2	0.371211	0.462041	1		25	4	3	3	35
Toprim_N	0.347256	0.277778	1			1		5	6
DnaB_C	0.57744	0	1			4			4
Acetyltransf_7	0.200557	0	1			7			7
N6_N4_Mtase	0.642542	0.574052	1		120	22		117	259
Amidase_2	1	0	1					4	4
HTH_5	0.900837	0.278776	1	1	59	6		4	70
RHH_5	0.347256	0	1		6				6
Peptidase_M78	0.57744	0	1			4			4
Glycos_transf_1	0.68483	0	1		6				6
Abhydrolase_6	1	0	1			1			1
TetR_N	0.8948	0.263908	1		52	3	1	5	61
SR-25	1	0	1		1				1
SNF2-rel_dom	0.336234	0	1					5	5
MPTase-PolyVal	1	0	1				5		5
YscJ_FliF	1	0	1		1				1
ATP-synt_ab	1	0	1		1				1
FliMN_C	1	0	1		1				1
FliP	1	0	1		1				1
Bac_export_3	1	0	1		1				1
Bac_export_1	1	0	1		1				1
Bac_export_2	1	0	1		1				1
FHIPEP	1	0	1		1				1
FCD	1	0.489796	1		4	3			7
Aminotran_1_2	1	0.5	1			1	1		2
ADH_zinc_N	0.200557	0	1		7				7
PIN_3	0.57744	0.375	1		3			1	4
HTH_29	0.57744	0.375	1		3			1	4
Nitro_FeMo-Co	0.57744	0.375	1		1	3			4
HTH_Crp_2	1	0	1			1			1
Sigma54_activat	0.738388	0.592593	1		1	4		4	9
ABC2_membrane	1	0	1		2				2
Polysacc_deac_1	0.347256	0	1		6				6
Acyl_transf_3	0.573813	0.444444	1		2			1	3
Rieske	1	0	1			2			2
Tautomerase	0.336234	0	1				5		5
HTH_36	1	0	1					1	1
PAAR_motif	1	0	1			1			1
Plasmid_stab_B	0.488693	0.480322	1		61	4		112	177
RdgC	0.57744	0	1			4			4
Ead_Ea22	0.573813	0	1		3				3
DUF2829	1	0	1		1				1
Zn-ribbon_8	1	0	1			1			1
Colicin_im	1	0	1					1	1
Bro-N	0.573813	0	1		3				3
P22_Cro	1	0	1			1			1
Phage_capsid	1	0	1		2				2
DUF4111	0.873344	0.404521	1		30	1		10	41
GFO_IDH_MocA	1	0	1					5	5
CCG	1	0	1					3	3
GntR	0.200557	0.244898	1		6	1			7
Transp_cyt_pur	1	0.5	1		1	1			2
DJ-1_PfpI	1	0	1			1			1
MarR	0.57744	0.375	1			1		3	4
McrBC	1	0	1			1			1
HATPase_c	0.892483	0.271761	1		50	3	5	1	59
UTRA	1	0	1			1			1
LacI	0.573813	0	1		3				3
AbiH	1	0	1					1	1
AbiEi_4	1	0	1					1	1
DUF4381	0.200557	0	1		7				7
Transthyretin	0.57744	0	1				4		4
DUF1722	0.57744	0	1				4		4
Oxidored_molyb	0.347256	0.277778	1		1		5		6
BetR	0.336234	0	1				5		5
PATR	0.57744	0	1					4	4
DUF1028	0.200557	0	1		7				7
DHquinase_II	0.200557	0	1		7				7
Pyr_redox_3	0.200557	0	1		7				7
CSD	0.200557	0	1		7				7
RepB-RCR_reg	0.175244	0.0310299	1		188	2		1	191
FRG	1	0.32	1		1	4			5
LexA_DNA_bind	0.57744	0	1			4			4
NYN	1	0.5	1		1			1	2
Dabb	0.347256	0	1		6				6
CHASE3	0.347256	0	1		6				6
Fungal_lectin	0.347256	0	1		6				6
Big_1	0.347256	0	1		6				6
TraI_2B	1	0	1		2				2
PRiA4_ORF3	1	0.625	1		6		3	3	12
PAS_6	0.573813	0	1					3	3
GFO_IDH_MocA_C	0.347256	0	1		6				6
Asp_Glu_race	1	0	1					1	1
PapD_N	0.262092	0.428719	1		31		1	12	44
Usher	0.330681	0.43483	1		30		1	12	43
DUF2518	0.336234	0	1					5	5
DUF4349	0.347256	0	1					6	6
SpoIISA_toxin	0.57744	0	1					4	4
LysE	1	0	1			1			1
TPS	1	0	1		1				1
HMW1C_N	1	0	1		1				1
HNH_5	1	0	1		1				1
Enterotoxin_ST	1	0	1		2				2
Enterotoxin_a	1	0	1		1				1
Enterotoxin_b	1	0	1		1				1
Pep_deformylase	1	0	1		1				1
DUF535	1	0	1		2				2
LZ_Tnp_IS66	1	0	1		1				1
RE_MjaI	1	0	1		1				1
POTRA_2	1	0	1		1				1
NUDIX	1	0	1		2				2
UbiA	0.573813	0	1		3				3
IclR	0.347256	0	1		6				6
Hydrolase_3	1	0	1			1			1
Amidohydro_1	1	0	1			4			4
GST_N	1	0	1			2			2
VanA_C	1	0	1			2			2
Peptidase_S15	1	0	1			1			1
MarR_2	0.573813	0.444444	1		2			1	3
HTH_21	0.347256	0.277778	1		1	5			6
AMP-binding	0.687524	0.571429	1		2	1		4	7
4HBT	0.57744	0.375	1		1	3			4
Peptidase_S8	0.336234	0.48	1		2			3	5
HTH_28	0.453026	0.221574	1		43	4		2	49
VbhA	0.336234	0	1					5	5
RHH_6	0.57744	0.375	1		3			1	4
peroxidase	1	0	1		2				2
4HBT_2	0.336234	0	1					5	5
NAD_binding_10	1	0	1			1			1
Cys_Met_Meta_PP	1	0	1					4	4
Na_H_Exchanger	0.315019	0.297521	1		2	9			11
Epimerase	1	0	1		1				1
Peptidase_M24	1	0.5	1		1	1			2
OCD_Mu_crystall	1	0	1		1				1
Nitroreductase	1	0.5	1		1	1			2
CBM_48	1	0.5	1		1			1	2
F5_F8_type_C	1	0	1		2				2
Esterase	0.617686	0.207612	1		15	2			17
Molybdopterin	1	0	1			1			1
Ala_racemase_N	1	0	1		1				1
Sel1	0.68483	0	1		6				6
EF-hand_5	1	0	1			1			1
AAA_19	1	0	1					2	2
LMWPc	1	0.444444	1			2		1	3
PAP2	0.263507	0.52552	1		1	9		13	23
Toxin_15	1	0	1		1				1
IpaB_EvcA	1	0	1		2				2
Shigella_OspC	1	0	1		1				1
NEL	1	0	1		1				1
PP-binding	1	0	1		1				1
SipA	1	0	1		1				1
T3SS_TC	1	0	1		1				1
IpaC_SipC	1	0	1		1				1
SseC	1	0	1		1				1
TPR_3	1	0	1		1				1
Chaperone_III	1	0	1		1				1
IpgD	1	0	1		1				1
PrgH	1	0	1		1				1
T3SS_needle_F	1	0	1		1				1
T3SS_basalb_I	1	0	1		1				1
OrgA_MxiK	1	0	1		1				1
MxiM	1	0	1		1				1
HrpJ	1	0	1		1				1
Invas_SpaK	1	0	1		1				1
SPAM	1	0	1		1				1
SPAN	1	0	1		1				1
YmgB	1	0.5	1		1		1		2
EspG	1	0	1		1				1
5_nucleotid_C	1	0	1		1				1
DDE_Tnp_IS66_C	1	0	1					1	1
Choline_kinase	1	0	1		1				1
Lip_A_acyltrans	0.347256	0	1		6				6
LcrV	1	0	1			1			1
MazE-like	1	0	1	1					1
Ferritin	1	0.375	1		1	3			4
Lactate_perm	1	0	1					3	3
LUD_dom	1	0	1					3	3
Peptidase_M41	1	0.32	1		1			4	5
TnsE_C	0.68483	0.277778	1		1			5	6
Peptidase_S9	1	0	1				1		1
TCAD9	1	0	1		1				1
DZR	0.57744	0	1					4	4
PI3K_P85_iSH2	0.347256	0	1					6	6
DUF4231	1	0	1					2	2
ABC2_membrane_3	0.57744	0.375	1		3	1			4
DUF5693	0.57744	0	1		4				4
Mig-14	0.200557	0	1		7				7
cobW	0.466845	0.197531	1		8	1			9
DUF1205	0.200557	0	1		7				7
DAHP_synth_1	0.200557	0	1		7				7
MccV	0.315019	0.495868	1		6			5	11
PQ-loop	0.347256	0	1		6				6
FMO-like	0.573813	0	1		3				3
UxaC	1	0	1		2				2
Mannitol_dh_C	1	0	1		2				2
UxuA	1	0	1		2				2
OprD	1	0	1		2				2
MFS_2	0.336234	0	1		5				5
Thioredoxin_3	0.57744	0.5	1		2	2			4
Mu-transpos_C	0.336234	0	1		5				5
DUF6699	0.347256	0.277778	1		5	1			6
zf-C2H2	1	0.375	1		3	1			4
MmeI_Mtase	1	0.5	1			1	1		2
EIIA-man	0.573813	0	1			3			3
KdgT	0.347256	0	1		6				6
pEK499_p136	0.315019	0.165289	1		10			1	11
AA_permease_2	0.57744	0	1					4	4
SDH_alpha	1	0	1			1			1
Trp_Tyr_perm	1	0	1					4	4
DoxX	1	0	1			1			1
Peptidase_C39	0.57744	0	1					4	4
Cellulase	1	0	1					1	1
SmpA_OmlA	0.573813	0	1					3	3
CCDC24	0.466845	0	1					9	9
DUF2164	1	0	1					1	1
Thioesterase	1	0	1					4	4
Condensation	1	0	1		2				2
ketoacyl-synt	1	0	1					4	4
Asn_synthase	1	0.5	1		1			1	2
Xan_ur_permease	1	0	1			2			2
DUF2268	0.347256	0	1		6				6
OKR_DC_1	0.57744	0	1					4	4
ArsP_1	0.430845	0.320312	1		1	2		13	16
Chlor_dismutase	0.336234	0.32	1		4	1			5
Csm1_N	1	0	1		1				1
GIIM	1	0	1		1				1
DUF35_N	0.573813	0	1		3				3
Polysacc_synt_2	1	0	1		1				1
Bac_transf	1	0	1		1				1
Wzy_C	0.57744	0.375	1		1	3			4
Polysacc_synt	1	0	1		1				1
Wzz	1	0	1		1				1
ATR13	1	0	1		1				1
TIR_2	0.57744	0	1		4				4
CLP_protease	1	0	1			1			1
Cytochrom_B562	0.57744	0	1		4				4
Peptidase_M66	1	0	1		2				2
T2SSG	1	0	1		2				2
N_methyl	0.57744	0	1					4	4
T2SSI	1	0	1		2				2
T2SSJ	1	0	1		2				2
T2SSK	1	0	1		2				2
T2SSL	1	0	1		2				2
T2SSM	1	0	1		2				2
T2SS_PulS_OutS	1	0	1		2				2
AAA_12	1	0	1			1			1
HutD	1	0	1			1			1
FGase	1	0	1			1			1
Lyase_aromatic	1	0	1			1			1
YcaO	1	0	1		2				2
CN_hydrolase	1	0	1			1			1
Methyltransf_25	1	0	1					2	2
PEMT	1	0.5	1		1	1			2
DUF5344	0.336234	0	1		5				5
Myb_Cef	0.336234	0	1		5				5
Methyltransf_11	0.573813	0	1			3			3
HAD	0.389163	0.0831758	1			22		1	23
ErmC	0.573813	0	1		3				3
MIC19_MIC25	0.200557	0	1					7	7
PIN_12	1	0	1					1	1
DUF3440	0.336234	0	1		5				5
Cupin_6	1	0	1		1				1
KAP_NTPase	0.200557	0	1					7	7
YdgH_BhsA-like	1	0	1			2			2
ApoLp-III	0.573813	0.444444	1		2			1	3
AAA_13	0.226326	0.498615	1		6	1		12	19
DUF6118	1	0	1		1				1
DUF4110	0.57744	0	1	4					4
Mobilization_B	0.57744	0	1	4					4
FimA	0.57744	0	1					4	4
Phage_lysozyme	0.384618	0	1		14				14
PDDEXK_7	1	0	1				1		1
MreC	1	0	1			2			2
Chorismate_bind	1	0	1					4	4
Peptidase_C92	1	0	1		1				1
T5orf172	0.573813	0.444444	1			1		2	3
HupE_UreJ_2	0.573813	0	1			3			3
AbiTii	0.573813	0	1		3				3
CbeA_antitoxin	1	0	1			2			2
EF-hand_1	1	0	1			1			1
Cytochrom_C_2	1	0	1			1			1
tRNA-synt_1e	0.336234	0	1					5	5
EspB	0.336234	0	1					5	5
Peptidase_C3	0.336234	0	1					5	5
Type_ISP_C	1	0	1		1				1
K_trans	0.57744	0	1					4	4
DUF2806	0.336234	0	1					5	5
NrfD	1	0	1			1			1
Inovirus_Gp2	1	0	1			2			2
BrxB	1	0	1				2		2
PglZ	1	0	1				2		2
PFL-like	1	0	1			1			1
VIT1	1	0	1		2				2
MipA	1	0	1			2			2
DUF3892	0.200557	0	1					7	7
COesterase	1	0	1			1			1
Na_H_antiport_1	0.200557	0.489796	1		4			3	7
SKG6	1	0	1					1	1
Cyt_bd_oxida_I	1	0	1			2			2
RVT_N	1	0	1					4	4
PhoPQ_related	1	0	1					4	4
AAA_29	0.200557	0.244898	1		1			6	7
DUF4225	1	0	1		1				1
TraI	0.57744	0	1		4				4
DUF2946	0.57744	0.375	1		1	3			4
DUF2534	0.57744	0.375	1		1	3			4
BrxL_ATPase	1	0	1				2		2
BrxA	0.200557	0.408163	1				2	5	7
zf-TFIIIC	1	0	1				1		1
Cys_rich_CPCC	0.573813	0	1					3	3
ApeA_NTD1	0.336234	0	1					5	5
DiS_P_DiS	0.347256	0.444444	1		2			4	6
DUF1989	1	0	1		2				2
NB-ARC	0.336234	0	1			5			5
HbpS-like	0.573813	0	1			3			3
Ank_4	1	0	1		1				1
zinc_ribbon_4	1	0	1			1			1
MT-A70	0.573813	0	1		3				3
DUF1317	0.573813	0	1		3				3
Phage_AlpA	0.68483	0.611111	1		3	2		1	6
DUF2985	1	0	1		2				2
DnaT	0.573813	0	1		3				3
Phage_lambda_P	0.573813	0	1		3				3
DUF1064	0.573813	0	1		3				3
Borrelia_REV	0.573813	0	1		3				3
Terminase_2	0.573813	0	1		3				3
Helicase_RecD	0.573813	0	1		3				3
Head-tail_con	0.573813	0	1		3				3
Phage_T7_tail	0.573813	0	1		3				3
Phage_holin_8	0.573813	0	1		3				3
Phage_holin_3_7	0.573813	0	1		3				3
DUF2514	0.573813	0	1		3				3
AGS_C	0.57744	0.375	1		1			3	4
ChitinaseA_N	1	0	1		1				1
Dehydrin	0.200557	0	1		7				7
GspH	1	0	1		2				2
Chrome_Resist	0.573813	0	1			3			3
Cytotoxic	0.336234	0.48	1	2			3		5
Big_10	1	0	1		1				1
Fil_haemagg_2	0.336234	0.32	1		4			1	5
HTH_40	0.57744	0	1		4				4
AAA_14	1	0	1		2				2
Collar	1	0	1					3	3
zf-ribbon_3	1	0	1					1	1
Luteo_P1-P2	0.57744	0	1					4	4
JmjC_2	1	0	1					1	1
FAD_binding_9	0.573813	0	1			3			3
CKI	0.573813	0	1					3	3
DUF192	0.347256	0	1		6				6
TPR_7	0.336234	0	1		5				5
SurA_N_2	1	0	1		2				2
DUF2374	0.573813	0	1		3				3
Cytochrome_P460	1	0	1		1				1
Spo16	1	0	1					1	1
LPD29	0.57744	0	1		4				4
DUF1294	0.57744	0	1			4			4
Lipoprotein_9	1	0	1			1			1
BD-FAE	0.57744	0	1		4				4
AzlD	0.57744	0	1		4				4
AzlC	0.57744	0	1		4				4
Orn_Arg_deC_N	0.57744	0.5	1		2			2	4
4PPT_N	1	0	1		2				2
SesA	1	0	1		1				1
PDDEXK_4	1	0	1		2				2
CBP_BcsF	1	0	1		1				1
CBP_BcsG	1	0	1		1				1
Glyco_hydro_8	1	0	1		1				1
Cellsynth_D	1	0	1		1				1
BCSC_C	1	0	1		1				1
BcsB	1	0	1		1				1
CBP_BcsO	1	0	1		1				1
AbiGi	1	0	1		1				1
SDF	1	0	1		1				1
AA_kinase	1	0	1		1				1
FAD_oxidored	0.573813	0	1		3				3
GIY-YIG	1	0	1			1			1
Cob_adeno_trans	0.57744	0	1			4			4
Peptidase_U49	0.573813	0	1		3				3
MTES_1575	1	0	1		1				1
ImmE5	0.573813	0.444444	1	2				1	3
Inositol_P	1	0	1					1	1
CsbD	1	0	1		1				1
BA14K	1	0	1			1			1
SLATT_6	0.573813	0	1					3	3
LacZ_4	1	0	1			1			1
DUF1158	0.573813	0	1					3	3
ANAPC3	1	0	1		2				2
Asp2	1	0	1		2				2
Capsule_synth	0.573813	0	1		3				3
TisB_toxin	0.573813	0	1		3				3
SASA	0.573813	0	1		3				3
DUF3502	1	0	1					1	1
Sulf_transp	1	0	1			1			1
UPF0758_N	1	0	1					2	2
STb_secrete	1	0	1		1				1
DUF2961	0.573813	0	1		3				3
NACHT	0.573813	0	1					3	3
Med28	0.57744	0	1			4			4
DUF134	0.57744	0.375	1		1	3			4
MiaE_2	0.57744	0	1			4			4
CoV_NSP2_N	0.573813	0	1			3			3
Zn_ribbon_SprT	0.573813	0	1			3			3
DUF368	0.57744	0	1			4			4
Lar_restr_allev	0.573813	0	1			3			3
Ebola_NP	0.573813	0	1			3			3
Dehydratase_MU	0.57744	0	1			4			4
Dehydratase_LU	0.573813	0	1			3			3
Dehydratase_SU	0.573813	0	1			3			3
DDR	0.573813	0	1			3			3
HdeA	0.573813	0	1			3			3
Myb_DNA-binding	0.57744	0	1			4			4
AcaB	0.57744	0	1			4			4
DNA_pol3_beta_2	0.57744	0	1			4			4
Ribosomal_L37	0.573813	0	1			3			3
dATP-dGTP_PPHyd	1	0	1			1			1
DUF2141	1	0	1			2			2
Phage_CP76	1	0	1			1			1
AtuA	1	0	1			2			2
CMAS	1	0	1			1			1
DUF977	0.57744	0	1					4	4
DUF3185	0.57744	0	1					4	4
DUF2973	1	0	1					2	2
Molydop_binding	1	0	1			1			1
LpxC	1	0	1			2			2
S_2TMBeta	1	0	1			2			2
Cation_ATPase_N	1	0	1			2			2
zinc_ribbon_11	1	0	1			2			2
DUF5862	1	0	1			1			1
DUF4234	1	0	1			2			2
DUF987	1	0	1			2			2
CbtA_toxin	1	0	1			2			2
PKD	1	0	1			1			1
ADIP	1	0	1			1			1
TyrRSs_C	1	0	1			1			1
YoqO	1	0	1			1			1
Pox_TAA1	1	0	1			1			1
Wtap	1	0	1			1			1
Flu_NS2	1	0	1			1			1
DUF2767	1	0	1			1			1
Fer4_11	1	0	1			1			1
CDKN3	1	0	1			2			2
FmdE	0.573813	0	1			3			3
zinc-ribbons_6	1	0	1			1			1
DUF2703	1	0	1			1			1
DUF6392	1	0	1			1			1
H2O2_YaaD	1	0	1			1			1
DUF919	1	0	1		1				1
DUF1902	1	0	1		1				1
Prok-E2_A	1	0	1		1				1
Peptidase_S66	1	0	1					2	2
Transglut_core3	1	0.5	1		1			1	2
YcxB	1	0	1					2	2
DUF2877	1	0	1		1				1
Ligase_CoA	1	0	1		1				1
DUF1116	1	0	1		1				1
Rz1	0.573813	0	1		3				3
Gate	1	0	1					1	1
DCP2	1	0	1					2	2
Tox-PLDMTX	1	0	1			1			1
Defensin_big	0.336234	0	1		5				5
DIOX_N	1	0	1			2			2
KdgM	0.57744	0	1		4				4
Kelch_1	0.57744	0	1		4				4
DUF6691	1	0	1			1			1
Sec6	1	0	1					1	1
MIS13	0.336234	0	1					5	5
Colicin_immun	1	0	1					1	1
HTH_12	1	0	1					1	1
Porin_1	1	0	1					2	2
GlgS	1	0.5	1		1			1	2
DUF5706	1	0	1		1				1
Invasin_D3	1	0	1		2				2
DUF4478	1	0	1					1	1
SLATT_5	1	0	1					1	1
EDS1_EP	1	0	1					1	1
BMC	1	0	1			1			1
PTAC	1	0	1			1			1
PDU_like	1	0	1			1			1
EutN_CcmL	1	0	1			1			1
PocR	1	0	1			1			1
HEPN_Toprim_N	1	0	1			2			2
YbgS	0.347256	0	1					6	6
GntP_permease	1	0.5	1		1	1			2
FliL	1	0	1					1	1
Colicin_M	1	0	1					1	1
YebF	1	0	1					1	1
Romo1	1	0	1			1			1
Flavodoxin_4	1	0	1			1			1
Ivy	1	0	1			1			1
DHODB_Fe-S_bind	0.573813	0	1			3			3
DHO_dh	1	0	1			2			2
Bgal_small_N	1	0	1			1			1
Glyco_hydro_2	1	0	1			1			1
zf-C4_Topoisom	1	0	1					1	1
DUF4372	1	0	1			1			1
DUF6624	1	0	1		1				1
DUF6150	0.573813	0	1					3	3
DUF1153	0.573813	0	1					3	3
TetR_C_28	1	0	1		1				1
SH3_4	1	0	1			2			2
YqhR	1	0	1		1				1
TerB_C	1	0	1		1				1
DUF6141	1	0	1					1	1
YadA_stalk	0.573813	0	1					3	3
Pertussis_S2S3	0.573813	0	1					3	3
Colicin_E5	1	0	1					1	1
DUF6622	1	0	1					1	1
Sbt_1	1	0	1					1	1
SOGA	1	0	1	1					1
FlxA	1	0	1					1	1
SLATT_1	1	0	1			1			1
TPR-S	1	0	1			1			1
RE_HindVP	1	0	1					1	1
YaaC	1	0	1		1				1
Endonuc-EcoRV	1	0	1					1	1
