# Supplementary material for: Host range and antibiotic resistance dissemination are shaped by distinct survival strategies of conjugative plasmids
Source: Nucleic Acids Res. 2026 Jan 23;54(2):gkaf1479. doi: 10.1093/nar/gkaf1479 (PMC12826799; doi:10.1093/nar/gkaf1479)
Supplement: gkaf1479_Supplemental_Files [file gkaf1479_supplemental_files.zip › Supplementary_Table_3.xlsx]

## Sheet: rejected_genes_examples
Genes on BHR plasmids	MOBP	MOBF	MOBH	MOBC	Simpson's index
AAA_31	1		102	20	0.285809
SNase	1		99	19	0.282325
Rep_3		10	102		0.162628
TraF	1	10	101		0.178731
TraH		10	101		0.163948
TraV		10	100		0.165289
TraE		10	100		0.165289
TraG_N		10	98		0.168038
Pterin_bind	15		93		0.239198
TraK		10	98		0.168038
Genes on NHR plasmids	MOBP	MOBF	MOBH	MOBC	Simpson's index
T2SSE	264	55	2	5	0.315462
TrwC		244			0
Relaxase	236				0
NusG	211				0
TraF		184	25		0.210618
TraK		183	26		0.217852
TraE		183	26		0.217852
TraH		182	25		0.212374
TraV		180	26		0.220567
TrbC_Ftype		180	26		0.220567
