# Supplementary material for: Host range and antibiotic resistance dissemination are shaped by distinct survival strategies of conjugative plasmids
Source: Nucleic Acids Res. 2026 Jan 23;54(2):gkaf1479. doi: 10.1093/nar/gkaf1479 (PMC12826799; doi:10.1093/nar/gkaf1479)
Supplement: gkaf1479_Supplemental_Files [file gkaf1479_supplemental_files.zip › Supplementary_Table_4.xlsx]

## Sheet: DUF3085_neighbors
gene	genome_acc	neighbor_acc	duf3085_acc	CDS_distance_from_DUF3085
RadC	NC_004464.2	WP_011091053.1	WP_004206909.1	1
DUF3549	NC_005211.1	WP_000336109.1	WP_001371932.1	3
DndB	NC_004464.2	WP_011091054.1	WP_004206909.1	3
TelA	NC_005211.1	WP_000609386.1	WP_001371932.1	5
Plasmid_stab_B	NC_004464.2	WP_011091048.1	WP_004206909.1	6
DUF6012	NZ_CP016838.1	WP_227000287.1	WP_001424592.1	3
DUF3143	NC_003384.1	WP_001447603.1	WP_000209975.1	9
HTH_31	NC_004464.2	WP_011091051.1	WP_004206909.1	3
Peripla_BP_3	NC_010870.1	WP_007851507.1	WP_000763620.1	10
